# Supplementary material for: Beta regression model nonlinear in the parameters with additive measurement errors in variables
Source: PLoS One. 2021 Jul 29;16(7):e0254103. doi: 10.1371/journal.pone.0254103 (PMC8320978; doi:10.1371/journal.pone.0254103)
Supplement: S1 File — As supplementary material we placed two simulation programs, the application program, the data set, the file of quadrature points, and the description of the data set. (ZIP) [file pone.0254103.s001.zip]

Archive with 6 entries (6 files):
- SupportingInformation/Aplication_cloglog.ox
- SupportingInformation/data.txt
- SupportingInformation/QGH50ptos.txt
- SupportingInformation/Readme_data.pdf
- SupportingInformation/Scenario1_phi300_k050_n80.ox
- SupportingInformation/Scenario2_k050_n80.ox
