# Supplementary material for: Beta regression model nonlinear in the parameters with additive measurement errors in variables
Source: PLoS One. 2021 Jul 29;16(7):e0254103. doi: 10.1371/journal.pone.0254103 (PMC8320978; doi:10.1371/journal.pone.0254103)
Supplement: S1 File — As supplementary material we placed two simulation programs, the application program, the data set, the file of quadrature points, and the description of the data set. (ZIP) [file pone.0254103.s001.zip › SupportingInformation/Aplication_cloglog.ox]

/**********************************************************************************************
 * PROGRAM: apli2_NL_ERRO_cloglog.ox  
 *
 * USE: Analyze Application Data Sets 2 - Patricia's Database
 *
 * This version began changing on 10/27/17
 *
 * Here are the Naive, RC, MVa and MPVa models.
 *
 * Objective: calculate the interval estimates 
 *
 * AUTHOR: Daniele de Brito Trindade
 *
 * supervisor - Patricia Ospina
 *
 * MODEL 1 - CONSTANT DISPERSION
 *
 **********************************************************************************************/

														
#include<oxstd.h>
#include<maximize.h>
#include <oxprob.h>
#include<oxfloat.h>
#pragma link("maximize.oxo")


/*-------------------------------------------------------------------------------*/
/*............................. Global Variables................................*/
/*-------------------------------------------------------------------------------*/

static decl Dados, QGH, dimQGH, sigma2e,  hmux,  hsigma2x, kx;
//static decl DadosBoot, B, hmuxboot, hsigma2xboot;
static decl ygen_MVa, ygen_MPVa, ygen_RC;
static decl tau0, tau1;


//		  s_mX=1~VA~InTemp~Vanadio;	
//		  s_mZ=1;			  			  // constant dispersion

 
/*-------------------------------------------------------------------------------*/
/*....... Logarithm of the Naive likelihood function ..........................*/
/*-------------------------------------------------------------------------------*/

log_Naive(const vP,const adFunc, const avScore, const amHessian)
{
 decl n,i,vero,uns;
 n=rows(Dados);
 vero=zeros(1,n);
 uns=ones(n,1);

 decl alpha0, alpha1, alpha2, alpha3, beta1, gama0;
 decl y, VA, InTemp, Vanadio, eta, mu, rho, phi;

 for(i=0;i<n;++i)
 {

  	alpha0	=vP[0];
	alpha1	=vP[1];
	alpha2	=vP[2];
	alpha3	=vP[3];
 	beta1	=vP[4];
	gama0	=vP[5];

	y			=Dados[i][0];	 // response variable
	VA			=Dados[i][2];	 // Steam
  	InTemp		=Dados[i][1];	 // InTemp
  	Vanadio	=Dados[i][4];	 // Vanadio	  (variable with measurement error)


	eta	= alpha0 + alpha1.*VA.*((VA + alpha2).^(-1.0)) + alpha3.*InTemp + beta1.*Vanadio;
  	mu = 1.0 - exp(-exp(eta));  ;

  	rho	= gama0;
  	phi = exp(rho);

  vero[0][i]=loggamma(phi)-loggamma(mu*phi)-loggamma((1-mu)*phi)+(mu*phi-1)*log(y)+((1-mu)*phi-1)*log(1-y);
 
  }

 adFunc[0]=double(vero*uns);
 
 if( isnan(adFunc[0]) || isdotinf(adFunc[0]) ) return 0; 
 else return 1; 
}


/*-------------------------------------------------------------------------------*/
/*....... Logarithm of the restricted likelihood function .......................*/
/*-------------------------------------------------------------------------------*/

log_fw(const vP, const adFunc, const avScore, const amHess)
{
    decl n,i,uns,vero,mux,sigma2x, Vanadio;

	n=rows(Dados);
	uns=ones(n,1);
	vero=zeros(1,n);
	mux=vP[0];
 	sigma2x=vP[1];
    for (i = 0; i < n; ++i)
    {
 	 Vanadio=Dados[i][4];

	 vero[0][i]=-(1/2)*log(2*M_PI*(((tau1.^2).*sigma2x)+sigma2e))-(1/(2*(((tau1^2).*sigma2x)+sigma2e)))*(Vanadio - (tau0 + tau1.*mux))^2;

	}
  adFunc[0]=double(vero*uns);
  if( isnan(adFunc[0]) || isdotinf(adFunc[0]) ) return 0; 
  else return 1; 
}


/*-------------------------------------------------------------------------------*/
/*............. Logarithm of the likelihood function ..........................*/
/*-------------------------------------------------------------------------------*/

log_vero(const vP, const adFunc, const avScore, const amHess)
{

	decl n, Q, i, q, uns, vero;

	n		=rows(Dados);
	Q		=rows(QGH);
	uns		=ones(n,1);
	vero	=zeros(1,n);

	decl alpha0, alpha1, alpha2, alpha3, beta1, gama0;
	decl y, VA, InTemp, Vanadio;
	decl eta, mu, rho, phi, mux, sigma2x;
	decl mS1, wk, sk, k, mux_w, sigma2x_w, xest;
	decl fun, lw;

  for (i = 0; i < n; ++i)
    {


	alpha0	=vP[0];
	alpha1	=vP[1];
	alpha2 	=vP[2];
	alpha3	=vP[3];
 	beta1	=vP[4];
	gama0	=vP[5];
	mux		=vP[6];	   	
	sigma2x	=vP[7];	  	
	

	y			=Dados[i][0];	 // response variable
	VA			=Dados[i][2];	 // Steam
  	InTemp		=Dados[i][1];	 // InTemp
  	Vanadio	=Dados[i][4];	 // Vanadio

	mS1=zeros(Q,1);
	 
	for( q=0; q<Q; ++q)
	  {
	   wk=QGH[q][1];
	   sk=QGH[q][2];
	   
	   k		 = ((tau1.^2).*sigma2x)/((tau1.^2).*sigma2x + sigma2e);
	   mux_w	 = (mux) + k.*(Vanadio - (tau0 + tau1.*mux));	 
	   sigma2x_w = (sigma2e.*k)./(tau1.^2);
	   xest		 = mux_w+sqrt(2*sigma2x_w)*sk;

	eta	= alpha0 + alpha1.*VA.*((VA + alpha2).^(-1.0)) + alpha3.*InTemp + beta1.*xest;
  	mu      = 1.0 - exp(-exp(eta));

  	rho	= gama0;
  	phi = exp(rho);

	   fun=exp(loggamma(phi)-loggamma(mu*phi)-loggamma((1-mu)*phi)+(mu*phi-1)*log(y)+((1-mu)*phi-1)*log(1-y));
	   mS1[q]=(wk/sqrt(M_PI)).*fun;
	  }
	  lw=-(1/2)*log(2*M_PI*(((tau1.^2).*sigma2x)+sigma2e))-(1/(2*(((tau1^2).*sigma2x)+sigma2e)))*(Vanadio - (tau0 + tau1.*mux))^2;
	  vero[0][i]=lw+log(sumc(mS1)); 	  
	}

  adFunc[0]=double(vero*uns);
  if( isnan(adFunc[0]) || isdotinf(adFunc[0]) ) return 0; 
  else return 1; 

}

/*-------------------------------------------------------------------------------*/
/*........... Logarithm of the pseudo likelihood...............................*/
/*-------------------------------------------------------------------------------*/


log_pVero(const vP, const adFunc, const avScore, const amHess)
{

	decl n, Q, i, q, uns, vero;

	n		=rows(Dados);
	Q		=rows(QGH);
	uns		=ones(n,1);
	vero	=zeros(1,n);

	decl alpha0, alpha1, alpha2, alpha3, beta1, gama0;
	decl y, VA, InTemp, Vanadio;
	decl  mS1, lw;
	decl wq, sq, k, xest, eta, rho, mu, phi, fun, mux_w, sigma2x_w;
	
  for (i = 0; i < n; ++i)
    {


	alpha0	=vP[0];
	alpha1	=vP[1];	
	alpha2  =vP[2];
	alpha3	=vP[3];
 	beta1	=vP[4];
	gama0	=vP[5];
	
	y		=Dados[i][0];	 // response variable
	VA		=Dados[i][2];	 // Steam
  	InTemp	=Dados[i][1];	 // InTemp
  	Vanadio	=Dados[i][4];	 // Vanadio

	 mS1=zeros(Q,1);

	for( q=0; q<Q; ++q)
	  {
	   
	   wq=QGH[q][1];
	   sq=QGH[q][2];

	   k		 = ((tau1.^2).*hsigma2x)/((tau1.^2).*hsigma2x + sigma2e);
	   mux_w	 = (hmux) + k.*(Vanadio - (tau0 + tau1.*hmux));	 // duvida do mux
	   sigma2x_w = (sigma2e.*k)./(tau1.^2);
	   xest		 = mux_w+sqrt(2*sigma2x_w)*sq;

	eta	= alpha0 + alpha1.*VA.*((VA + alpha2).^(-1.0)) + alpha3.*InTemp + beta1.*xest;
  	mu      = 1.0 - exp(-exp(eta));

  	rho	= gama0;
  	phi = exp(rho);

	   fun=exp(loggamma(phi)-loggamma(mu*phi)-loggamma((1-mu)*phi)+(mu*phi-1)*log(y)+((1-mu)*phi-1)*log(1-y));
	   mS1[q]=(wq/sqrt(M_PI)).*fun;
	  }	  
	  lw=-(1/2)*log(2*M_PI*(((tau1.^2).*hsigma2x)+sigma2e))-(1/(2*(((tau1^2).*hsigma2x)+sigma2e)))*(Vanadio - (tau0 + tau1.*hmux))^2;
	  vero[0][i]=lw+log(sumc(mS1)); 	  
	}
  adFunc[0]=double(vero*uns);
  if( isnan(adFunc[0]) || isdotinf(adFunc[0]) ) return 0; 
  else return 1;
}


log_veror(const vP, const adFunc, const avScore, const amHess)
{
	decl n, Q, i, q, uns, vero;

	n		=rows(Dados);
	Q		=rows(QGH);
	uns		=ones(n,1);
	vero	=zeros(1,n);

	decl alpha0, alpha1, beta1, gama0, gama1, lambda1, y, VA, InTemp, Vanadio, eta, mu, rho, phi, mux, sigma2x;
	decl  w, z, mS1, wk, sk, k, mux_w, sigma2x_w, xest;
	decl fun, lw;

  for (i = 0; i < n; ++i)
    {


	alpha0	=vP[0];
	gama0	=vP[1];
	mux		=vP[2];	   	// we need to estimate by LDL
	sigma2x	=vP[3];	  	// we need to estimate by LDL


	y		=Dados[i][0];	 // response variable
	VA		=Dados[i][2];	 // Steam
  	InTemp	=Dados[i][1];	 // InTemp
  	Vanadio	=Dados[i][4];	 // Vanadio


	 mS1=zeros(Q,1);
	 
	for( q=0; q<Q; ++q)
	  {
	   wk=QGH[q][1];
	   sk=QGH[q][2];
	   
	   k		 = ((tau1.^2).*sigma2x)/((tau1.^2).*sigma2x + sigma2e);
	   mux_w	 = (mux) + k.*(Vanadio - (tau0 + tau1.*mux));	 
	   sigma2x_w = (sigma2e.*k)./(tau1.^2);
	   xest=mux_w+sqrt(2*sigma2x_w)*sk;

	   eta = alpha0;
	   mu  = 1.0 - exp(-exp(eta));

	    rho = gama0;  
		phi= rho;	

	   fun=exp(loggamma(phi)-loggamma(mu*phi)-loggamma((1-mu)*phi)+(mu*phi-1)*log(y)+((1-mu)*phi-1)*log(1-y));
	   mS1[q]=(wk/sqrt(M_PI)).*fun;
	  }
	  lw=-(1/2)*log(2*M_PI*(((tau1.^2).*sigma2x)+sigma2e))-(1/(2*(((tau1^2).*sigma2x)+sigma2e)))*(Vanadio - (tau0 + tau1.*mux))^2;
	  vero[0][i]=lw+log(sumc(fun)); 	  
	}

  adFunc[0]=double(vero*uns);
  if( isnan(adFunc[0]) || isdotinf(adFunc[0]) ) return 0; 
  else return 1; 

}

/***************************************************************************************************************************************/
/****************************************************************************************************************************************/

 decl fpout2;
 /* Files for saving results*/
 decl fpout7;
 decl fpout12;
 decl fpout17;

/* Histograms */ 
 decl fpout18;
 decl fpout19;
 decl fpout20;
 decl fpout21;
 decl fpout22;
 decl fpout23;
 decl fpout24;
 decl fpout25;
 decl fpout26;


 /* Envelop */
 decl fpout27;
 decl fpout28;

 decl fpout29;
 decl fpout30;

 decl fpout31;
 decl fpout32;

 
main()
{


decl dExecTime=timer();
//decl itera,n,repetir,cont,vAmostra,t;

/* selection of generator type "George Marsaglia"	*/
//	ranseed("GM");
//	ranseed({6548,8984}); //Semente **
//	ranseed({1965,2001}); //Semente **


MaxControl(-1,-1);
 
//QGH=loadmat("C:\Users\User\Desktop\Daniele\PontosQuadratura\QGH50ptos.txt");
//QGH=loadmat("C:\Users\Dany\Desktop\Doutorado\DOutorado2\prog_Ox\PontosQuadratura\QGH50ptos.txt");
//QGH=loadmat("C:\Users\Danny\Documents\Doutorado_aplicacao\PontoQuadratura\QGH50ptos.txt");

//dimQGH = rows(QGH);

QGH=loadmat("C:\Users\Danny\Documents\DocAplicacao\PontoQuadratura\QGH50ptos.txt");

dimQGH = rows(QGH);

/* THESE VALUES WERE OBTAINED BY SIMPLE LINEAR REGRESSION IN R -> // OBTAINED VALUE considering mmolvanadio/mmolaluminip */

tau0=0.181;
tau1=0.713;
sigma2e = 0.022;  

fpout2=fopen("Estimativas_aplic2_C1.txt","w");


/* Saving the estimates for each method -- remember to modify the name of each code */

  fpout18 = fopen("Estatisticas_MVa.txt","w");
  fpout21 = fopen("Hist_MVa.txt","w");
  fpout22 = fopen("Estat_MVa.txt","w");

  fpout19 = fopen("Estatisticas_MPVa.txt","w");
  fpout23 = fopen("Hist_MPVa.txt","w");
  fpout24 = fopen("Estat_MPVa.txt","w");

  fpout20 = fopen("Estatisticas_RC.txt","w");
  fpout25 = fopen("Hist_RC.txt","w");
  fpout26 = fopen("Estat_RC.txt","w");

decl etahat, rhohat, s_mJ1hat, s_mJ2hat;
decl muhat, phihat, m_phih, Gr, psi1, psi2, psi3, T, M, v, mustar, ystar;
decl Assint_beta, H, h, va,  Vcomb;


decl etahat_p, rhohat_p, s_mJ1hat_p, s_mJ2hat_p;
decl muhat_p, phihat_p, m_phih_p, Gr_p, psi1_p, psi2_p, psi3_p, T_p, M_p, v_p, mustar_p, ystar_p;
decl Assint_beta_p, H_p, h_p, va_p,  Vcomb_p;

decl etahat_rc, rhohat_rc, s_mJ1hat_rc, s_mJ2hat_rc;
decl muhat_rc, phihat_rc, m_phih_rc, Gr_rc, psi1_rc, psi2_rc, psi3_rc, T_rc, M_rc, v_rc, mustar_rc, ystar_rc;
decl Assint_beta_rc, H_rc, h_rc, va_rc,  Vcomb_rc;

decl vp1_MVa, vp1_MPVa, vp1_RC;

	  decl  kk1, kk2, n_Par, g_liber;
	  decl olsNL,olsNL2;
	  decl s_mJ1, vpNL;

 Ajuste	   = zeros(12,1);
 Ajuste_p  = zeros(12,1);
 Ajuste_rc = zeros(12,1);

/*---------------------------------------------------------------------------------------------*/
/*---------------------------------------------------------------------------------------------*/
/*------------------------------------- REAL DATA -------------------------------------------*/
/*---------------------------------------------------------------------------------------------*/
/*---------------------------------------------------------------------------------------------*/


decl Dados2 = loadmat("data.txt");  // considering the complete data.

	/* Building the Dataset*/

	decl InTemp=Dados2[][1];  //  categorical variable indicating temperatures
	decl VA=Dados2[][2];	  //  water steam values
	decl Temp=Dados2[][3];	  // temperature values ( Not used in the application )
	decl Vanadio=Dados2[][4];  //vanadium concentration

	
	decl s_vy = Dados2[][0];  // Response Variable
	decl mu_x, sigma2_x;

	Dados = s_vy~InTemp~VA~Temp~Vanadio;

//	decl Vanadio = Dados[][4];
	
	mu_x 		= 1.169406;		  // mean and variance of method 1
	sigma2_x	= 0.6906788;

//	println("medidas", mu_x~sigma2_x);


	decl DadosCompleto;

		DadosCompleto = Dados;

		 //  println("Dados", Dados);
		 //  println("Dados", Dados2);

decl  v_Ini, v_Ini2;

  decl s_mX, s_mZ, cn, p, ynew;

    cn 	 = rows(Dados);
	  
	s_mX = ones(cn,1)~VA~InTemp~Vanadio; 
	s_mZ = ones(cn,1);

	p    = columns(s_mX);

    decl s_mX1 = s_mX;
		  
		   	decl  kk1a =columns(s_mX);	// number of parameters of the model mean
            decl  kk2b =columns(s_mZ);  // number of parameters of the model phi
    	    decl  n_Par1 =kk1a+kk2b;
    	    decl  g_liber1 = cn-n_Par1;

//		   decl m_Xinv = invertsym(s_mX'*s_mX)*s_mX';  //auxiliary inversion in X
//	       decl m_Zinv = invertsym(s_mZ'*s_mZ)*s_mZ';  //auxiliary inversion in Z

		   ynew = log(-log( 1.0 - s_vy));                                                                                        


  //************ auxiliary regression - Starting guesses   *****************//
 

           // Linear least squares
		   decl  b3_c = -19;
           decl  s_mXp = 1~VA~InTemp~Vanadio;			 
     	   decl m_Xinv = invertsym(s_mXp'*s_mXp)*s_mXp';                                                  
		   decl m_Zinv = invertsym(s_mZ'*s_mZ)*s_mZ';                                                       
                                                                                                                                            
		   decl v_z = log(-log( 1.0 - s_vy));  // Transformed response: g(y)
		   decl v_betaini = m_Xinv*v_z;           // Least squares estimator, auxiliar regression: s_mXp on v_z                                                   
		   decl v_zEstim = s_mXp*v_betaini; 	  // v_z estimate                                                              
		   decl v_eEstim = v_z-v_zEstim;		  // Least squares residual of auxiliar regression                                                     
		   decl b_SomaQua = v_eEstim'*v_eEstim;   // Sum of squared residuals                                                               
		   decl v_muVee = 1.0 - exp(-exp(v_zEstim));  // Tranformed mean                                            
           decl v_sigma2Est = b_SomaQua.*(( v_muVee.* (1.0 - v_muVee ) ).^2)./g_liber1;	// sigma^2 estimate			 
		   decl p_aux =  ((v_muVee .*(1.0-v_muVee))./(v_sigma2Est)); // phi starting values                                                 
	       decl v_gama =	m_Zinv*log(p_aux); // gama starting value                                                                                      
		   decl v_ini = v_betaini|v_gama; // theta starting value


	//	  println("v_ini: ", v_ini);


 				 /// Non-linear least squares

				 s_mJ1 =  s_mX[][0]~s_mX[][1].*((s_mX[][1]+b3_c).^(-1.0))~(-v_ini[1].*s_mX[][1]).*((s_mX[][1]+b3_c).^(-2.0))~s_mX[][2]~s_mX[][3];  //Non-linear predictor derived
				 kk1= columns(s_mJ1);		 
				 kk2= columns(s_mZ);          
				 n_Par =kk1+kk2;              
				 g_liber = cn-n_Par;          
				 decl   EtaNlC = s_mX[][0]*v_ini[0]+v_ini[1].*s_mX[][1].*((s_mX[][1]+b3_c).^(-1.0))+s_mX[][2].*v_ini[2] + s_mX[][3].*v_ini[3];   // Non-linear predictor  
				 decl   v_muNL = 1.0 - exp(-exp(EtaNlC));  // Transformed mean - non-linear predictor                                                
				 decl	r_es= v_z - v_muNL; // Least squares residual of auxiliar non-linear regression                                                                                                
				 decl   SomaQuaN = r_es'*r_es; // Sum of squared residuals  - auxiliar non-linear regression                                                                                             
    			 decl   v_sigma2EstN = SomaQuaN./g_liber.*(( v_muNL.* (1.0 - v_muNL ) ).^2); // sigma^2 estimate					                                
				 decl	p_auxN =( (v_muNL .*(1.0-v_muNL))./(v_sigma2EstN));   // phi starting values

				 

			if(p > 1){ols2c(v_z, s_mJ1, &olsNL);} // Non-linear least squares: beta
	   		else if(p==1){olsNL = meanc(v_z);}

			if(kk2b > 1){ols2c(log(p_auxN), s_mZ, &olsNL2);}  // Non-linear least squares: gamma
	   		else if(kk2b == 1){olsNL2 = meanc(sqrt(p_auxN));}


			 v_Ini = olsNL|olsNL2; //	 Non-linear starting values: theta

	 // println("vpNL: ", vpNL);

		 	 v_Ini2 = v_Ini|mu_x|sigma2_x;

//			 println("v_Ini: ", v_Ini);
//			 println("v_Ini2: ", v_Ini2);
		   
/*-------------------------------------------------------------------------------*/
/*..................................... Naive Model.............................*/
/*-------------------------------------------------------------------------------*/


	decl dfunc_nav,vPnav,ir1,mhess_nav,mPnav,avScore_nav,var_nav;

	vPnav= v_Ini;
//	println("vPnav: ", vPnav);

	//log_Naive(vPnav,&dfunc_nav,0,0);
	//println(dfunc_nav);

	ir1=MaxBFGS(log_Naive,&vPnav,&dfunc_nav,0,1);
    Num2Derivative(log_Naive,vPnav,&mhess_nav);
	var_nav=invert((-1).*mhess_nav);
//	println("mhess_nav:", mhess_nav);

//println("\nCONVERGENCE STATUS TO NAIVE: ", MaxConvergenceMsg(ir1));
//println("\nEstimativas: ", vPnav);
//println("var_nav: ", var_nav);


///*-------------------------------------------------------------------------------*/
///*............................ Calibration .......................................*/
///*-------------------------------------------------------------------------------*/

//	decl InTemp=Dados2[][1];
//	decl VA=Dados2[][2];
//	decl Temp=Dados2[][3];
//	decl Vanadio=Dados2[][4];

//Rvanadio = Dados[][4];

	decl wbar,k,w_c,vP,ir,dfunc;

	wbar = meanc(Vanadio);
//	k	 = (((tau1.^2).*varc(Vanadio))-sigma2e)/((tau1.^2).*varc(Vanadio));
	k	 = ((tau1.^2).*varc(Vanadio))/((tau1.^2).*varc(Vanadio) + sigma2e);
    w_c	 = (wbar) + k*(Vanadio - (tau0 + tau1.*wbar));

	Dados= s_vy~InTemp~VA~Temp~w_c;
	  vP = v_Ini;
    //log_Naive(vP,&dfunc,0,0);
    ir	 = MaxBFGS(log_Naive,&vP,&dfunc,0,1);

//println("\nCONVERGENCE STATUS TO CALIBRATION: ", MaxConvergenceMsg(ir));
//println("\nEstimativas: ", vP);
//println("\nHessiano: ", mhessn_nav);
//
    //....................................................................//
    //                          Standard Error - Boostrap                   //
    //                              nonparametric                      //
    //....................................................................//

    decl Bboot,repboot,mPboot,vPBoot,dfuncboot,irBoot;
    Bboot=30;
    repboot=0;
    mPboot=zeros(rows(vP),Bboot);
 	do		   
 	{
  	 decl newDados,jboot,u1,m;
  	 newDados=zeros(cn,columns(Dados));
  	 for(jboot=0;jboot<cn;++jboot)
  	 {
   	  u1=cn*ranu(1,1);
   	  newDados[jboot][]=Dados[int(u1)][];
  	 }

	 Dados=newDados;

  	 vPBoot=vP;
  	 //log_Naive(vPBoot,&dfuncboot,0,0);
  	 irBoot=MaxBFGS(log_Naive,&vPBoot,&dfuncboot,0,1);

	 if(irBoot==MAX_CONV)
  	 { 
   	  mPboot[][repboot]=vPBoot;
	  
	  //Dados=DadosCompleto;
	  ++repboot;
  	  }
	  Dados=DadosCompleto;
 	}while(repboot<Bboot);

	
   decl Var_RC=(1/(Bboot-1)).*sumr((mPboot-ones(rows(vP),Bboot).*meanr(mPboot)).^2);

	Dados=DadosCompleto;

//	println("irBoot:", irBoot);
//	println("Var_RC: ", Var_RC);

/*-------------------------------------------------------------------------------*/
/*............................ Strict likelihood  ........................*/
/*-------------------------------------------------------------------------------*/
	
	decl dfuncr,vPr,ir2,mhessr,contr,mU,avScorer;

	vPr= mu_x|sigma2_x;
 	//log_fw(vPr,&dfuncr,0,0);
 	ir2=MaxBFGS(log_fw,&vPr,&dfuncr,0,1);
 	Num2Derivative(log_fw,vPr,&mhessr);
 	hmux=vPr[0];
 	hsigma2x=vPr[1];

	mU=zeros(cn,rows(vPr));
	
	for(contr=0;contr<cn;++contr)
	{
	 Dados=Dados[contr][];
	 Num1Derivative(log_fw,vPr,&avScorer);
	 mU[contr][]=avScorer';
	 Dados=DadosCompleto;
	}


/*-------------------------------------------------------------------------------*/
/*............................Pseudo Likelihood ............................*/
/*-------------------------------------------------------------------------------*/


	decl dfuncp,vPp,ir3,mhessp,mP,avScorep,contp;
 	vPp=v_Ini;
 //	log_pVero(vPp,&dfuncp,0,0);
	ir3=MaxBFGS(log_pVero,&vPp,&dfuncp,0,1);

//	println("\nCONVERGENCE STATUS TO PSEUDO VERO APROX: ", MaxConvergenceMsg(ir3));

/*-------------------------------------------------------------------------------*/
/*............................ Approximate likelihood ........................*/
/*-------------------------------------------------------------------------------*/


  	 decl ir4,vP0c,dfunc0c,mhess0c,var0c;
 	 vP0c=v_Ini2;
	 //log_vero(vP0c,&dfunc0c,0,0);
     ir4=MaxBFGS(log_vero,&vP0c,&dfunc0c,0,1);
	 Num2Derivative(log_vero,vP0c,&mhess0c);
	 var0c=invert((-1).*mhess0c);


//println("\nCONVERGENCE STATUS TO VERO : ", MaxConvergenceMsg(ir4));
//println("\nEstimativas: ", vP0c);
//println("\nHessiano: ", var0c);


	//....................................................................//
	//                                                                    //
	//                           Pseudo Matrix                            //
	//....................................................................//

	 
	 Num2Derivative(log_pVero,vPp,&mhessp);

	 mP=zeros(cn,rows(vPp));
	
	 for(contp=0;contp<cn;++contp)
	 {
	  Dados=Dados[contp][];
	  Num1Derivative(log_pVero,vPp,&avScorep);
	  mP[contp][]=avScorep';
	  Dados=DadosCompleto;
	 }

	 decl M1,M2,M3,J1,J2,J3,J1est,iJ2,iJ1;
 	 J1=-mhessp;
 	 J2=-mhessr;
 	 J3=-mhess0c[0:5][6:];
	 M1=mP'*mP;
	 M2=mU'*mP;
	 M3=mU'*mU;
	 iJ1=invert(J1);
	 iJ2=invertsym(J2);
	 J1est=M1-J3*iJ2*M2-M2'*iJ2*J3'+J3*iJ2*M3*iJ2*J3';

 	 decl J2est=M1+J3*iJ2*M3*iJ2*J3';

	 decl var=iJ1*J1est*iJ1';

                 /*Evaluating Types of Convergence*/

	  if(ir3 == MAX_CONV || ir3== MAX_WEAK_CONV || ir4 == MAX_CONV || ir4 == MAX_WEAK_CONV)
	  {


	  decl stderrors_nav, stderrors_cr, stderrors_mva, stderrors_mpva;
	  decl zstats_nav, zstats_cr, zstats_mva, zstats_mpva;

	  stderrors_nav = sqrt(diagonal(var_nav))';
	  zstats_nav = vPnav./stderrors_nav;

	  stderrors_cr = sqrt(Var_RC);
	  zstats_cr = vP./stderrors_cr;

	  stderrors_mva = sqrt(diagonal(var0c))';
	  zstats_mva = vP0c[0:5]./stderrors_mva[0:5];

//	  println("stderrors_cr: ", stderrors_cr);
//	  println("zstats_mva: ", zstats_mva);

	  stderrors_mpva = sqrt(diagonal((var)))';
	  zstats_mpva = vPp./stderrors_mpva;

	  /********* TO VARY THE NUMBER OF COVARIATES MUST CHANGE THE etahat, deltahat, s_mJ1hat, s_mJ2hat ****************/

 		    etahat	=  s_mX[][0].*vP0c[0] + vP0c[1].*s_mX[][1].*((s_mX[][1]+vP0c[2]).^(-1.0))+s_mX[][2].*vP0c[3] + s_mX[][3].*vP0c[4]; 
			rhohat 	=  s_mZ[][0]*vP0c[5];
			
 			s_mJ1hat	=	s_mX[][0]~s_mX[][1].*((s_mX[][1]+vP0c[2]).^(-1.0))~(-vP0c[1].*s_mX[][1]).*((s_mX[][1]+vP0c[2]).^(-2.0))~s_mX[][2]~s_mX[][3];
 			s_mJ2hat	=	s_mZ[][0];


			etahat_p	=  s_mX[][0].*vPp[0] + vPp[1].*s_mX[][1].*((s_mX[][1]+vPp[2]).^(-1.0))+s_mX[][2].*vPp[3] + s_mX[][3].*vPp[4];
			rhohat_p 	=  s_mZ[][0]*vPp[5];
			
 			s_mJ1hat_p	=	s_mX[][0]~s_mX[][1].*((s_mX[][1]+vPp[2]).^(-1.0))~(-vPp[1].*s_mX[][1]).*((s_mX[][1]+vPp[2]).^(-2.0))~s_mX[][2]~s_mX[][3];
 			s_mJ2hat_p	=	s_mZ[][0];


			etahat_rc	=  s_mX[][0].*vP[0] + vP[1].*s_mX[][1].*((s_mX[][1]+vP[2]).^(-1.0))+s_mX[][2].*vP[3] + s_mX[][3].*vP[4]; 
			rhohat_rc 	=  s_mZ[][0].*vP[5];
			
 			s_mJ1hat_rc	=	s_mX[][0]~s_mX[][1].*((s_mX[][1]+vP[2]).^(-1.0))~(-vP[1].*s_mX[][1]).*((s_mX[][1]+vP[2]).^(-2.0))~s_mX[][2]~s_mX[][3];
 			s_mJ2hat_rc	=	s_mZ[][0];


println( "\n\t\t|------------- Evaluation of interval estimators ---------------| ");

println("Method: Maximum Likelihood");
println("%10.3f", "%c", {"Estimat.", "S.D.", "LC_I", "LC_S", "P_value"}, "%r", {"alpha0","alpha1","alpha2", "alpha3" ,"beta1","gama0"},
vP0c[0:5]~stderrors_mva[0:5]~(vP0c[0:5] - 1.96*stderrors_mva[0:5])~(vP0c[0:5] + 1.96*stderrors_mva[0:5])~(2.0*(1.0-probn(fabs(zstats_mva)))));
println("..............................................................................");


println("Method: Maximum pseudo likelihood");
println("%10.3f", "%c", {"Estimat.", "S.D.", "LC_I", "LC_S", "P_value"}, "%r", {"alpha0","alpha1","alpha2", "alpha3" ,"beta1","gama0"},
vPp~stderrors_mpva~(vPp - 1.96*stderrors_mpva)~(vPp + 1.96*stderrors_mpva)~(2.0*(1.0-probn(fabs(zstats_mpva)))));
println("..............................................................................");

println("..............................................................................");
println("Method: Naive");
println("%10.3f", "%c", {"Estimat.", "S.D.", "LC_I", "LC_S", "P_value"}, "%r", {"alpha0","alpha1","alpha2", "alpha3" ,"beta1","gama0"},
vPnav~stderrors_nav~(vPnav - 1.96*stderrors_nav)~(vPnav + 1.96*stderrors_nav)~(2.0*(1.0-probn(fabs(zstats_nav)))));
println("..............................................................................");


println("Method: RC");
println("%10.3f", "%c", {"Estimat.", "S.D.", "LC_I", "LC_S", "P_value"}, "%r", {"alpha0","alpha1","alpha2", "alpha3" ,"beta1","gama0"},
vP~stderrors_cr~(vP - 1.96*stderrors_cr)~(vP + 1.96*stderrors_cr)~(2.0*(1.0-probn(fabs(zstats_cr)))));
println("..............................................................................");


fprintln(fpout2, "\n\t\t|------------- Evaluation of interval estimators---------------| ");

fprintln(fpout2,"Method: Maximum Likelihood");
fprintln(fpout2,"%10.3f", "%c", {"Estimat.", "S.D.", "LC_I", "LC_S", "P_value"}, "%r", {"alpha0","alpha1","alpha2", "alpha3" ,"beta1","gama0"},
vP0c[0:5]~stderrors_mva[0:5]~(vP0c[0:5] - 1.96*stderrors_mva[0:5])~(vP0c[0:5] + 1.96*stderrors_mva[0:5])~(2.0*(1.0-probn(fabs(zstats_mva)))));
fprintln(fpout2,"..............................................................................");


fprintln(fpout2,"Method: Maximum pseudo likelihood");
fprintln(fpout2,"%10.3f", "%c", {"Estimat.", "S.D.", "LC_I", "LC_S", "P_value"}, "%r", {"alpha0","alpha1","alpha2", "alpha3" ,"beta1","gama0"},
vPp~stderrors_mpva~(vPp - 1.96*stderrors_mpva)~(vPp + 1.96*stderrors_mpva)~(2.0*(1.0-probn(fabs(zstats_mpva)))));
fprintln(fpout2,"..............................................................................");

fprintln(fpout2,"..............................................................................");
fprintln(fpout2,"Method: Naive");
fprintln(fpout2,"%10.3f", "%c", {"Estimat.", "S.D.", "LC_I", "LC_S", "P_value"}, "%r", {"alpha0","alpha1","alpha2", "alpha3" ,"beta1","gama0"},
vPnav~stderrors_nav~(vPnav - 1.96*stderrors_nav)~(vPnav + 1.96*stderrors_nav)~(2.0*(1.0-probn(fabs(zstats_nav)))));
fprintln(fpout2,"..............................................................................");


fprintln(fpout2,"Method: RC");
fprintln(fpout2,"%10.3f", "%c", {"Estimat.", "S.D.", "LC_I", "LC_S", "P_value"}, "%r", {"alpha0","alpha1","alpha2", "alpha3" ,"beta1","gama0"},
vP~stderrors_cr~(vP - 1.96*stderrors_cr)~(vP + 1.96*stderrors_cr)~(2.0*(1.0-probn(fabs(zstats_cr)))));
fprintln(fpout2,"..............................................................................");

	  }	 /*END OF IF CONVERGENCE*/
										  
/* Histograms */
fprint(fpout21,"\n","%11.8f","\n\n\t", (Ajuste[3][])'~(Ajuste[7][])'~(Ajuste[8][])'~(Ajuste[9][])'~(Ajuste[10][])'~(Ajuste[11][])');
fprint(fpout22,"\n","%11.8f","\n\n\t", moments((Ajuste[3][])')~moments((Ajuste[7][])')~moments((Ajuste[8][])')~moments((Ajuste[9][])')~moments((Ajuste[10][])')~moments((Ajuste[11][])'));

fprint(fpout23,"\n","%11.8f","\n\n\t", (Ajuste_p[3][])'~(Ajuste_p[7][])'~(Ajuste_p[8][])'~(Ajuste_p[9][])'~(Ajuste_p[10][])'~(Ajuste_p[11][])');
fprint(fpout24,"\n","%11.8f","\n\n\t", moments((Ajuste_p[3][])')~moments((Ajuste_p[7][])')~moments((Ajuste_p[8][])')~moments((Ajuste_p[9][])')~moments((Ajuste_p[10][])')~moments((Ajuste_p[11][])'));

fprint(fpout25,"\n","%11.8f","\n\n\t", (Ajuste_rc[3][])'~(Ajuste_rc[7][])'~(Ajuste_rc[8][])'~(Ajuste_rc[9][])'~(Ajuste_rc[10][])'~(Ajuste_rc[11][])');
fprint(fpout26,"\n","%11.8f","\n\n\t", moments((Ajuste_rc[3][])')~moments((Ajuste_rc[7][])')~moments((Ajuste_rc[8][])')~moments((Ajuste_rc[9][])')~moments((Ajuste_rc[10][])')~moments((Ajuste_rc[11][])'));


  /* Date, Time and Execution Time */											     /*  Date, Time and Execution Time */
       print( "\nDATE: ", date() );													       fprint(fpout18, "\nDATE: ", date() );
       print( "\nTIME: ", time(), "\n" );											       fprint(fpout18,"\nTIME: ", time(), "\n" );
       print( "\nTOTAL EXECUTION TIME: ", timespan(dExecTime) );					       fprint(fpout18,"\nTOTAL EXECUTION TIME: ", timespan(dExecTime) );
       print( "\n" );																       fprint(fpout18,"\n" );
  


   
}  /*FIM DO MAIN*/

  
