# Supplementary material for: Beta regression model nonlinear in the parameters with additive measurement errors in variables
Source: PLoS One. 2021 Jul 29;16(7):e0254103. doi: 10.1371/journal.pone.0254103 (PMC8320978; doi:10.1371/journal.pone.0254103)
Supplement: S1 File — As supplementary material we placed two simulation programs, the application program, the data set, the file of quadrature points, and the description of the data set. (ZIP) [file pone.0254103.s001.zip › SupportingInformation/data.txt]

0.963 	0	0.0		      700	 0		     
0.954 	0	17.9	      700	 0 	         
0.922 	0	35.8	      700	 0 	         
0.893 	0	43.7	      700	 0 	         
0.845 	0	55.8	      700	 0 	         
0.909 	1	0.0 	      760	 0 	         
0.863 	1	17.9	      760	 0 		     
0.821 	1	35.8	      760	 0 		     
0.815 	1	43.7	      760	 0 		     
0.727 	1	55.8	      760	 0 		     
0.874 	0	0.0	    	  700	 1.108	     
0.826 	0	17.9		  700	 1.108	     
0.797 	0	35.8		  700	 1.108	     
0.793 	0	43.7		  700	 1.108	     
0.759 	0	55.8		  700	 1.108	     
0.855 	1	0.0 		  760	 1.108       
0.802 	1	17.9		  760	 1.108       
0.782 	1	35.8		  760	 1.108       
0.780 	1	43.7		  760	 1.108       
0.693 	1	55.8		  760	 1.108       
0.841 	0	35.8		  700	 0.191	     
0.796 	0	35.8		  700	 0.640	     
0.766 	0	35.8		  700	 1.458	     
0.674 	0	35.8		  700	 1.636       
0.804 	1	35.8		  760	 0.191       
0.790 	1	35.8		  760	 0.640       
0.691 	1	35.8		  760	 1.458       
0.643 	1	35.8		  760	 1.636       
		  			   		 		     
