# Supplementary material for: Beta regression model nonlinear in the parameters with additive measurement errors in variables
Source: PLoS One. 2021 Jul 29;16(7):e0254103. doi: 10.1371/journal.pone.0254103 (PMC8320978; doi:10.1371/journal.pone.0254103)
Supplement: S1 File — As supplementary material we placed two simulation programs, the application program, the data set, the file of quadrature points, and the description of the data set. (ZIP) [file pone.0254103.s001.zip › SupportingInformation/QGH50ptos.txt]

50
3

1  1.833794e-37  9.1824070
2  1.673802e-32  8.5227710
3  1.215244e-28  7.9756224
4  2.137658e-25  7.4864094
5  1.417094e-22  7.0343235
6  4.470984e-20  6.6086480
7  7.742383e-18  6.2029525
8  8.094262e-16  5.8129947
9  5.465944e-14  5.4357861
10 2.506656e-12  5.0691176
11 8.111877e-11  4.7112937
12 1.909041e-09  4.3609732
13 3.346793e-08  4.0170682
14 4.457030e-07  3.6786771
15 4.581683e-06  3.3450383
16 3.684019e-05  3.0154978
17 2.342699e-04  2.6894847
18 1.189012e-03  2.3664939
19 4.853264e-03  2.0460720
20 1.603194e-02  1.7278065
21 4.307916e-02  1.4113178
22 9.454894e-02  1.0962511
23 1.700325e-01  0.7822717
24 2.511309e-01  0.4690591
25 3.050851e-01  0.1563025
26 3.050851e-01 -0.1563025
27 2.511309e-01 -0.4690591
28 1.700325e-01 -0.7822717
29 9.454894e-02 -1.0962511
30 4.307916e-02 -1.4113178
31 1.603194e-02 -1.7278065
32 4.853264e-03 -2.0460720
33 1.189012e-03 -2.3664939
34 2.342699e-04 -2.6894847
35 3.684019e-05 -3.0154978
36 4.581683e-06 -3.3450383
37 4.457030e-07 -3.6786771
38 3.346793e-08 -4.0170682
39 1.909041e-09 -4.3609732
40 8.111877e-11 -4.7112937
41 2.506656e-12 -5.0691176
42 5.465944e-14 -5.4357861
43 8.094262e-16 -5.8129947
44 7.742383e-18 -6.2029525
45 4.470984e-20 -6.6086480
46 1.417094e-22 -7.0343235
47 2.137658e-25 -7.4864094
48 1.215244e-28 -7.9756224
49 1.673802e-32 -8.5227710
50 1.833794e-37 -9.1824070
