# Supplementary material for: Beta regression model nonlinear in the parameters with additive measurement errors in variables
Source: PLoS One. 2021 Jul 29;16(7):e0254103. doi: 10.1371/journal.pone.0254103 (PMC8320978; doi:10.1371/journal.pone.0254103)
Supplement: S1 File — As supplementary material we placed two simulation programs, the application program, the data set, the file of quadrature points, and the description of the data set. (ZIP) [file pone.0254103.s001.zip › SupportingInformation/Scenario1_phi300_k050_n80.ox]

/**********************************************************************************************************/		
 * FINAL PROGRAM: based on Ultimo_NL.ox  
 *
 * USE: Estimation for the Nonlinear Beta Regression Model with Measurement Errors - Constant precision
 *
 * This version is being changed as of 3/26/16
 *
 * Using the covariance matrix proposed by Carroll et al for pseudo-likelihood
 *
 * z ~Uniform(0.2, 1.2)
 *
 *
 * author: Daniele de Brito Trindade
 *
 * supervisor/co-author: Patricia Ospina / Jalmar Carrasco
 *
 **********************************************************************************************************/		
 
#include<oxstd.h>
#include<maximize.h>
#include <oxprob.h>
#include<oxfloat.h>
#pragma link("maximize.oxo")


/*-------------------------------------------------------------------------------*/
/*............................. Global Variables ................................*/
/*-------------------------------------------------------------------------------*/


static decl Dados,Results, QGH,dimQGH, sigma2e,hmux,hsigma2x, kx;
static decl DadosBoot, B, hmuxboot, hsigma2xboot;


/*-------------------------------------------------------------------------------*/
/*........ Logarithm of the Naive likelihood function  ..........................*/
/*-------------------------------------------------------------------------------*/

log_Naive(const vP,const adFunc, const avScore, const amHessian)
{
 decl n,i,vero,uns;
 n=rows(Dados);
 vero=zeros(1,n);
 uns=ones(n,1);

 decl alpha0, alpha1, beta1, gama0, y, w, z, eta,mu,rho,phi;
 for(i=0;i<n;++i)
 {

  	alpha0	=vP[0];
	alpha1	=vP[1];
 	beta1	=vP[2];
	gama0	=vP[3];

	y	=Dados[i][0];
  	w	=Dados[i][1];
  	z	=Dados[i][3];
  
  eta=alpha0 + z.^alpha1 + beta1*w;
  mu=exp(eta)/(1+exp(eta));

  rho=gama0;
  phi=exp(rho);

  vero[0][i]=loggamma(phi)-loggamma(mu*phi)-loggamma((1-mu)*phi)+(mu*phi-1)*log(y)+((1-mu)*phi-1)*log(1-y);	
 }
 adFunc[0]=double(vero*uns);
 if( isnan(adFunc[0]) || isdotinf(adFunc[0]) ) return 0; 
 else return 1; 
}

/*-------------------------------------------------------------------------------*/
/*....... Logarithm of the restricted likelihood function .......................*/
/*-------------------------------------------------------------------------------*/

log_fw(const vP, const adFunc, const avScore, const amHess)
{
    decl n,i,uns,vero,mux,sigma2x, w;

	n=rows(Dados);
	uns=ones(n,1);
	vero=zeros(1,n);
	mux=vP[0];
 	sigma2x=vP[1];
    for (i = 0; i < n; ++i)
    {
 	 w=Dados[i][1];
     vero[0][i]=-(1/2)*log(2*M_PI*(sigma2x+sigma2e))-(1/(2*(sigma2x+sigma2e)))*(w-mux)^2;
	}
  adFunc[0]=double(vero*uns);
  if( isnan(adFunc[0]) || isdotinf(adFunc[0]) ) return 0; 
  else return 1; 
}

/*-------------------------------------------------------------------------------*/
/*............. Logarithm of the likelihood function ............................*/
/*-------------------------------------------------------------------------------*/

log_vero(const vP, const adFunc, const avScore, const amHess)
{

	decl n, Q, i, q, uns, vero;

	n		=rows(Dados);
	Q		=rows(QGH);
	uns		=ones(n,1);
	vero	=zeros(1,n);

	decl alpha0, alpha1, beta1, gama0, mux, sigma2x;
	decl y, w, z, mS1, wk, sk, k, mux_w, sigma2x_w, xest, eta, rho, mu, phi;
	decl fun, lw;

  for (i = 0; i < n; ++i)
    {


	alpha0	=vP[0];
	alpha1	=vP[1];
 	beta1	=vP[2];
	gama0	=vP[3];
	mux		=vP[4];	   
	sigma2x	=vP[5];	  


	 y	=Dados[i][0];
	 w	=Dados[i][1];
	 z	=Dados[i][3];

	 mS1=zeros(Q,1);
	 
	for( q=0; q<Q; ++q)
	  {
	   wk=QGH[q][1];
	   sk=QGH[q][2];
	   
	   k=sigma2x/(sigma2x+sigma2e);
	   mux_w=mux+k*(w-mux);
	   sigma2x_w=(1-k)*sigma2x;
	   xest=mux_w+sqrt(2*sigma2x_w)*sk;

	   eta = alpha0+ z.^alpha1 + xest*beta1;
	   mu  = exp(eta)/(1+exp(eta));

	    rho = gama0;  
		phi=exp(rho);

	   fun=exp(loggamma(phi)-loggamma(mu*phi)-loggamma((1-mu)*phi)+(mu*phi-1)*log(y)+((1-mu)*phi-1)*log(1-y));
	   mS1[q]=(wk/sqrt(M_PI)).*fun;
	  }
	  lw=-(1/2)*log(2*M_PI*(sigma2x+sigma2e))-(1/(2*(sigma2x+sigma2e)))*(w-mux)^2;
	  vero[0][i]=lw+log(sumc(mS1)); 	  
	}

  adFunc[0]=double(vero*uns);
  if( isnan(adFunc[0]) || isdotinf(adFunc[0]) ) return 0; 
  else return 1; 

}

/*-------------------------------------------------------------------------------*/
/*........... Logarithm of the pseudo-likelihood ................................*/
/*-------------------------------------------------------------------------------*/

log_pVero(const vP, const adFunc, const avScore, const amHess)
{
	decl n,Q,i,q,uns,vero;

	n=rows(Dados);
	Q=rows(QGH);
	uns=ones(n,1);
	vero=zeros(1,n);

	 decl alpha0, alpha1,beta,gama,mux,sigma2x;
	 decl y,z,w,mS1,lw;
	 decl wq,sq,k,xest,eta,rho,mu,phi,fun,mux_w,sigma2x_w;
	
  for (i = 0; i < n; ++i)
    {

	alpha0	=vP[0];
	alpha1	=vP[1];
 	beta	=vP[2];
	gama	=vP[3];

	 y=Dados[i][0];
     w=Dados[i][1];
	 z=Dados[i][3];
	 mS1=zeros(Q,1);

	for( q=0; q<Q; ++q)
	  {
	   
	   wq=QGH[q][1];
	   sq=QGH[q][2];
	   k=hsigma2x/(hsigma2x+sigma2e);
	   mux_w=hmux+k*(w-hmux);
	   sigma2x_w=(1-k)*hsigma2x;
	   xest=mux_w+sqrt(2*sigma2x_w)*sq;

	   eta=alpha0 + z.^alpha1 +beta*xest;
	   mu=exp(eta)/(1+exp(eta));

	   rho=gama;
	   phi=exp(rho);

	   fun=exp(loggamma(phi)-loggamma(mu*phi)-loggamma((1-mu)*phi)+(mu*phi-1)*log(y)+((1-mu)*phi-1)*log(1-y));
	   mS1[q]=(wq/sqrt(M_PI)).*fun;
	  }	  
	  lw=-(1/2)*log(2*M_PI*(hsigma2x+sigma2e))-(1/(2*(hsigma2x+sigma2e)))*(w-hmux)^2;
	  vero[0][i]=lw+log(sumc(mS1)); 	  
	}
  adFunc[0]=double(vero*uns);
  if( isnan(adFunc[0]) || isdotinf(adFunc[0]) ) return 0; 
  else return 1;
}


 /* Files for saving results */
 decl fpout2;
 decl fpout3;
 decl fpout4;
 decl fpout5;
 decl fpout6;
 decl fpout7;
 decl fpout8;
 decl fpout9;
 decl fpout10;
 decl fpout11;
 decl fpout12;
 decl fpout13;
 decl fpout14;
 
 
 
main()
{


decl dExecTime=timer();
decl itera,n,repetir,cont,vAmostra,t;


/* selection of generator type "George Marsaglia" */
	ranseed("GM");
	ranseed({6548,8984}); //Seed **
//	ranseed({1965,2001}); //Seed **


MaxControl(-1,-1);
 
//QGH=loadmat("C:\Users\User\Desktop\Daniele\PontosQuadratura\QGH50ptos.txt");
QGH=loadmat("C:\Users\Dany\Desktop\Doutorado\DOutorado2\prog_Ox\PontosQuadratura\QGH50ptos.txt");
//QGH=loadmat("/home/dany/Simulation/PontosQuadratura/QGH50ptos.txt");


dimQGH = rows(QGH);
vAmostra=<80>;		 //n = 40, 80, 160

for(t=0;t<rows(vAmostra);++t)
{
itera=10000;
n=vAmostra[t];

 /* True model parameters */

decl vbeta = <-0.6;2.4;0.8>; 
decl vgama = <5.7>;				// phi  aprox 300
decl vpert = <0.0;1.0>;	
 
decl atheta=vbeta|vgama|vpert;
decl ptheta=vbeta|vgama;

decl dimvpert = rows(vpert);
decl dimp = rows(ptheta);


kx=0.50;		  						// kx values will be 0.50; 0.75, 0.95 - defines the error variance
sigma2e=((1-kx)/kx)*vpert[1];			// atheta[5] will be modified by adding new parameters


/* Saving the estimates for each method -- remember to modify the name of each code */
//  fpout2 = fopen("Estimativas_phi300_k050_n40.txt","w");	// here it will change with respect to kx and the sample size
//  fpout3 = fopen("Vies_phi300_k050_n40.txt","w");
//  fpout4 = fopen("EQM_phi300_k050_n40.txt","w");
//  fpout5 = fopen("EstimativasY_phi300_k050_n40.txt","w");
//  fpout6 = fopen("Resultados_phi300_k050_n40.txt","w");
//  fpout7 = fopen("ViesMedio_phi300_k050_n40.txt","w");
//  fpout8 = fopen("reqmMedio_phi300_k050_n40.txt","w");
//  fpout9 = fopen("LI90%_phi300_k050_n40.txt","w");
//  fpout10 = fopen("LS90%_phi300_k050_n40.txt","w");
//  fpout11 = fopen("LI95%_phi300_k050_n40.txt","w");
//  fpout12 = fopen("LS95%_phi300_k050_n40.txt","w");
//  fpout13 = fopen("LI99%_phi300_k050_n40.txt","w");
//  fpout14 = fopen("LS99%_phi300_k050_n40.txt","w");
//  
  fpout2 = fopen("Estimativas_phi300_k050_n80.txt","w");	// here it will change with respect to kx and the sample size
  fpout3 = fopen("Vies_phi300_k050_n80.txt","w");
  fpout4 = fopen("EQM_phi300_k050_n80.txt","w");
  fpout5 = fopen("EstimativasY_phi300_k050_n80.txt","w");
  fpout6 = fopen("Resultados_phi300_k050_n80.txt","w");
  fpout7 = fopen("ViesMedio_phi300_k050_n80.txt","w");
  fpout8 = fopen("reqmMedio_phi300_k050_n80.txt","w");
  fpout9 = fopen("LI90%_phi300_k050_n80.txt","w");
  fpout10 = fopen("LS90%_phi300_k050_n80.txt","w");
  fpout11 = fopen("LI95%_phi300_k050_n80.txt","w");
  fpout12 = fopen("LS95%_phi300_k050_n80.txt","w");
  fpout13 = fopen("LI99%_phi300_k050_n80.txt","w");
  fpout14 = fopen("LS99%_phi300_k050_n80.txt","w");
//
//  fpout2 = fopen("Estimativas_phi300_k050_n160.txt","w");	// here it will change with respect to kx and the sample size
//  fpout3 = fopen("Vies_phi300_k050_n160.txt","w");
//  fpout4 = fopen("EQM_phi300_k050_n160.txt","w");
//  fpout5 = fopen("EstimativasY_phi300_k050_n160.txt","w");
//  fpout6 = fopen("Resultados_phi300_k050_n160.txt","w");
//  fpout7 = fopen("ViesMedio_phi300_k050_n160.txt","w");
//  fpout8 = fopen("reqmMedio_phi300_k050_n160.txt","w");
//  fpout9 = fopen("LI90%_phi300_k050_n160.txt","w");
//  fpout10 = fopen("LS90%_phi300_k050_n160.txt","w");
//  fpout11 = fopen("LI95%_phi300_k050_n160.txt","w");
//  fpout12 = fopen("LS95%_phi300_k050_n160.txt","w");
//  fpout13 = fopen("LI99%_phi300_k050_n160.txt","w");
//  fpout14 = fopen("LS99%_phi300_k050_n160.txt","w");
//
 
  fprintln(fpout2, "\n\t\t OX VERSION: ", oxversion() );                                            
  fprintln(fpout2, "\n\t\t |--------- BETA NONLINEAR REGRESSION MODELS WITH ERRORS IN THE VARIABLES --------|" );                       
  fprintln(fpout2,  "\n\t\t SAMPLE SIZE: ", n);
  fprintln(fpout2, "\n\t\t RELIABILITY COEFFICIENT: ", kx);
  fprintln(fpout2, "\n\t\t VARIANCE OF THE ERROR (sigma2e): ", sigma2e); 
  fprintln(fpout2, "\n\t\t QGH points: ", dimQGH);
  fprintln(fpout2, "\n\t\t MONTE CARLO REPLICAS NUMBER: ", itera);
  fprintln(fpout2, "\n\n\t\t TRUE PARAMETERS: ", "%12.4f", "%c",{                                                                                                 
  "alpha0","alpha1","beta1", "gama0"}, "%r", {"THETA"}, ptheta[0:(dimp-1)]');
  fprintln(fpout2, "\n\n\t\t DISTURBANCE PARAMETERS: ", "%12.4f", "%c",{                                                                                                 
  "mux","sigma2x"}, "%r", {"XI"}, vpert[0:(dimvpert-1)]'); 


  fprintln(fpout3, "\n\t\t OX VERSION: ", oxversion() );                                            
  fprintln(fpout3, "\n\t\t |---------  BETA NONLINEAR REGRESSION MODELS WITH ERRORS IN THE VARIABLES --------|" );                       
  fprintln(fpout3, "\n\t\t SAMPLE SIZE: ", n);
  fprintln(fpout3, "\n\t\t RELIABILITY COEFFICIENT: ", kx); 
  fprintln(fpout3, "\n\t\t VARIANCE OF THE ERROR (sigma2e): ", sigma2e); 
  fprintln(fpout3, "\n\t\t QGH points: ", dimQGH);
  fprintln(fpout3, "\n\t\t MONTE CARLO REPLICAS NUMBER: ", itera);
  fprintln(fpout3, "\n\n\t\t TRUE PARAMETERS: ", "%12.4f", "%c",{                                                                                                 
  "alpha0","alpha1","beta1", "gama0"}, "%r", {"THETA"}, ptheta[0:(dimp-1)]');
  fprintln(fpout3, "\n\n\t\t DISTURBANCE PARAMETERS: ", "%12.4f", "%c",{                                                                                                 
  "mux","sigma2x"}, "%r", {"XI"}, vpert[0:(dimvpert-1)]'); 


  fprintln(fpout4, "\n\t\t OX VERSION: ", oxversion() );                                            
  fprintln(fpout4, "\n\t\t |---------  BETA NONLINEAR REGRESSION MODELS WITH ERRORS IN THE VARIABLES --------|" );                       
  fprintln(fpout4, "\n\t\t SAMPLE SIZE: ", n);
  fprintln(fpout4, "\n\t\t RELIABILITY COEFFICIENT: ", kx); 
  fprintln(fpout4, "\n\t\t VARIANCE OF THE ERROR (sigma2e): ", sigma2e); 
  fprintln(fpout4, "\n\t\t QGH points: ", dimQGH);
  fprintln(fpout4, "\n\t\t MONTE CARLO REPLICAS NUMBER: ", itera);
  fprintln(fpout4, "\n\n\t\t TRUE PARAMETERS: ", "%12.4f", "%c",{                                                                                                 
  "alpha0","alpha1","beta1", "gama0"}, "%r", {"THETA"}, ptheta[0:(dimp-1)]');
  fprintln(fpout4, "\n\n\t\t DISTURBANCE PARAMETERS: ", "%12.4f", "%c",{                                                                                                 
  "mux","sigma2x"}, "%r", {"XI"}, vpert[0:(dimvpert-1)]'); 

/*--------------------------------------------------------------------------------------------------*/
/*............................................ Naive Model ........................................*/
/*--------------------------------------------------------------------------------------------------*/

decl mvPnav			=zeros(itera,rows(ptheta));
decl mBIASnav		=zeros(itera,rows(ptheta));
decl mEQMnav		=zeros(itera,rows(ptheta));

decl TC90nav		=zeros(itera,rows(ptheta));
decl limInf90nav	=zeros(itera,rows(ptheta));
decl limSup90nav	=zeros(itera,rows(ptheta));
decl comp90nav		=zeros(itera,rows(ptheta));
decl LI90nav		=zeros(itera,rows(ptheta));
decl LS90nav		=zeros(itera,rows(ptheta));

decl TC95nav		=zeros(itera,rows(ptheta));
decl limInf95nav	=zeros(itera,rows(ptheta));
decl limSup95nav	=zeros(itera,rows(ptheta));
decl comp95nav		=zeros(itera,rows(ptheta));
decl LI95nav		=zeros(itera,rows(ptheta));
decl LS95nav		=zeros(itera,rows(ptheta));

decl TC99nav		=zeros(itera,rows(ptheta));
decl limInf99nav	=zeros(itera,rows(ptheta));
decl limSup99nav	=zeros(itera,rows(ptheta));
decl comp99nav		=zeros(itera,rows(ptheta));
decl LI99nav		=zeros(itera,rows(ptheta));
decl LS99nav		=zeros(itera,rows(ptheta));


/*--------------------------------------------------------------------------------------------------*/
/*......................................... Calibration ............................................*/
/*--------------------------------------------------------------------------------------------------*/

decl mvPrc		=zeros(itera,rows(ptheta));
decl mBIASrc	=zeros(itera,rows(ptheta));
decl mEQMrc		=zeros(itera,rows(ptheta));

decl TC90rc		=zeros(itera,rows(ptheta));
decl limInf90rc	=zeros(itera,rows(ptheta));
decl limSup90rc	=zeros(itera,rows(ptheta));
decl comp90rc	=zeros(itera,rows(ptheta));
decl LI90rc		=zeros(itera,rows(ptheta));
decl LS90rc		=zeros(itera,rows(ptheta));

decl TC95rc		=zeros(itera,rows(ptheta));
decl limInf95rc	=zeros(itera,rows(ptheta));
decl limSup95rc	=zeros(itera,rows(ptheta));
decl comp95rc	=zeros(itera,rows(ptheta));
decl LI95rc		=zeros(itera,rows(ptheta));
decl LS95rc		=zeros(itera,rows(ptheta));

decl TC99rc		=zeros(itera,rows(ptheta));
decl limInf99rc	=zeros(itera,rows(ptheta));
decl limSup99rc	=zeros(itera,rows(ptheta));
decl comp99rc	=zeros(itera,rows(ptheta));
decl LI99rc		=zeros(itera,rows(ptheta));
decl LS99rc		=zeros(itera,rows(ptheta));


/*--------------------------------------------------------------------------------------------------*/
/*............................. Approximate maximum likelihood  ....................................*/
/*--------------------------------------------------------------------------------------------------*/

decl mvPa		=zeros(itera,rows(atheta));
decl mBIASa		=zeros(itera,rows(atheta));
decl mEQMa		=zeros(itera,rows(atheta));

decl TC90a		=zeros(itera,rows(atheta));
decl limInf90a	=zeros(itera,rows(atheta));
decl limSup90a	=zeros(itera,rows(atheta));
decl comp90a	=zeros(itera,rows(atheta));
decl LI90a		=zeros(itera,rows(atheta));
decl LS90a		=zeros(itera,rows(atheta));

decl TC95a		=zeros(itera,rows(atheta));
decl limInf95a	=zeros(itera,rows(atheta));
decl limSup95a	=zeros(itera,rows(atheta));
decl comp95a	=zeros(itera,rows(atheta));
decl LI95a		=zeros(itera,rows(atheta));
decl LS95a		=zeros(itera,rows(atheta));


decl TC99a		=zeros(itera,rows(atheta));
decl limInf99a	=zeros(itera,rows(atheta));
decl limSup99a	=zeros(itera,rows(atheta));
decl comp99a	=zeros(itera,rows(atheta));
decl LI99a		=zeros(itera,rows(atheta));
decl LS99a		=zeros(itera,rows(atheta));


/*--------------------------------------------------------------------------------------------------*/
/*............................. Approximate pseudo likelihood ....................................*/
/*--------------------------------------------------------------------------------------------------*/

decl mvPp		=zeros(itera,rows(ptheta));
decl mBIASp		=zeros(itera,rows(ptheta));
decl mEQMp		=zeros(itera,rows(ptheta));

decl TC90p		=zeros(itera,rows(ptheta));
decl limInf90p	=zeros(itera,rows(ptheta));
decl limSup90p	=zeros(itera,rows(ptheta));
decl comp90p	=zeros(itera,rows(ptheta));
decl LI90p		=zeros(itera,rows(ptheta));
decl LS90p		=zeros(itera,rows(ptheta));

decl TC95p		=zeros(itera,rows(ptheta));
decl limInf95p	=zeros(itera,rows(ptheta));
decl limSup95p	=zeros(itera,rows(ptheta));
decl comp95p	=zeros(itera,rows(ptheta));
decl LI95p		=zeros(itera,rows(ptheta));
decl LS95p		=zeros(itera,rows(ptheta));

decl TC99p		=zeros(itera,rows(ptheta));
decl limInf99p	=zeros(itera,rows(ptheta));
decl limSup99p	=zeros(itera,rows(ptheta));
decl comp99p	=zeros(itera,rows(ptheta));
decl LI99p		=zeros(itera,rows(ptheta));
decl LS99p		=zeros(itera,rows(ptheta));


decl mMinMu  = zeros(itera, 1);
decl mMaxMu  = zeros(itera, 1);
decl mMedMu  = zeros(itera, 1);
decl mMinPhi = zeros(itera, 1);
decl mMaxPhi = zeros(itera, 1);
decl mMedPhi = zeros(itera, 1);
decl mHeter  = zeros(itera, 1);


/*--------------------------------------------------------------------------------------------------*/
/*..................................................................................................*/
/*--------------------------------------------------------------------------------------------------*/


decl  qz1  = quann(0.995);	  // quantile for the 99% interval
decl  qz5  = quann(0.975);	  // quantile for the 95% interval
decl  qz10 = quann(0.950);	  // quantile for the 90% interval

decl alfa1 = 0.01;			   //99% interval
decl alfa5 = 0.05;			   //95% interval
decl alfa10 = 0.1;			   //90% interval


/*generating the vector of fixed variables that must be included in the data matrix in mDat[][1]*/

decl zs;
decl alpha0, alpha1, beta1, gama0 ,mux,sigma2x;
decl i, etas, rhos, xs, ws, us, phis, ytest, z;


zs = ranu(n,1) + 0.2;

//println("z:", zs);


// initialization of the convergence fault counters                        
decl  cfailurevpNL, cfailure ;


cfailure  = 0;
cont=0;	 

	  for (repetir = 0; repetir < itera; ++repetir)                                                     
		  {                                                                                  

 		  cont=cont+1;

/*-------------------------------------------------------------------------------*/
/*.................................. Generating Data ..............................*/
/*-------------------------------------------------------------------------------*/

    
    alpha0	=atheta[0];
	alpha1	=atheta[1];
    beta1	=atheta[2];
    gama0	=atheta[3];														 
    mux		=atheta[4];
    sigma2x	=atheta[5];
		
 	Dados	=zeros(n,4);	
	Results =zeros(n,2);
	
	i=0;
 	do
 	{
	 z 	= zs[i];
 	 xs=mux+sqrt(sigma2x).*rann(1,1);
	 ws=xs+sqrt(sigma2e).*rann(1,1);
 	 etas=alpha0 + z.^alpha1 + beta1.*xs;		  /*nonlinear function... note that we are taking values in the reals,,
	 															so the exponent must be positive and integer*/
 	 us=exp(etas)/(1+exp(etas));

	 rhos=gama0;
 	 phis=exp(rhos);

	 ytest=ranbeta(1,1,phis.*us,(1-us).*phis);
 	 if(ytest>0.001 && ytest<0.9999)
 	 {
 	  Dados[i][0]=ytest;
 	  Dados[i][1]=ws;
	  Dados[i][2]=xs;
	  Dados[i][3]=z;

	 Results[i][0]=	us;
	 Results[i][1]= phis;

	  ++i;
 	 }
 	}while(i<n);

	decl mu_min, mu_max, mu_med, phi_min, phi_max, phi_med, gl_heter, DadosCompleto, Resultados;

	DadosCompleto	=Dados;
	Resultados		=Results;

	mu_min = minc(Resultados[][0]);
 	mu_max = maxc(Resultados[][0]);
	mu_med = quantilec(sortc(Resultados[][0]), <0.50>);

	phi_min = minc(Resultados[][1]);
 	phi_max = maxc(Resultados[][1]);
	phi_med = quantilec(sortc(Resultados[][1]), <0.50>);
	gl_heter = phi_max/phi_min;

		 //println("mu: ", Resultados[][0]);

//		 print("mu_min: ", mu_min);
//		 print("mu_max: ", mu_max);
//		 print("mu_med: ", mu_med);
//		 print("phi_min: ", phi_min);
//		 

/*-------------------------------------------------------------------------------*/
/*-------------------------------------------------------------------------------*/
/*.........Starting guesses  of Scoring Fisher Algorithm..............................*/
/*-------------------------------------------------------------------------------*/
/*-------------------------------------------------------------------------------*/

 /*  linear part - finding the values of betas_L e phi_L -  Explained in the kickstarter material - I wrote a material
 associating the code with the theory*/

//    Dados[i][0]=ytest;
// 	  Dados[i][1]=ws;
//	  Dados[i][2]=xs;
//	  Dados[i][3]=z;

/*Step 1: Linear gueses*/
 decl cn=rows(Dados);
 decl s_mX = ones(cn,1)~Dados[][3]~Dados[][1]; // considering ws
 decl p = columns(s_mX); 

 decl s_mZ = ones(cn,1);

 decl kk1a   = columns(s_mX);	   // number of parameters of the model mean
 decl kk2b   = columns(s_mZ);      // number of parameters of the model phi
 decl n_Par1 = kk1a+kk2b;
 decl g_liber1 = cn-n_Par1;

 decl m_Xinv = invertsym(s_mX'*s_mX)*s_mX';  //auxiliary inversion in X
 decl m_Zinv = invertsym(s_mZ'*s_mZ)*s_mZ';  //auxiliary inversion in Z

 decl v_z=log(Dados[][0]./(1.0-Dados[][0])); //transformed response v_z

 decl v_betaini  = m_Xinv*v_z;               // initial estimation of betas          beta_linear_initial
 decl v_zEstim   = s_mX*v_betaini; 	         // estimated vector v_z

 decl v_muVee    = exp(v_zEstim) ./ (1.0+exp(v_zEstim));  // transformed mu vector
 decl v_eEstim   = v_z-v_muVee;		                      // vector of estimated residuals
 decl b_SomaQua  = v_eEstim'*v_eEstim;                    // sum of squares

 decl v_sigma2Est = b_SomaQua/g_liber1.*(( v_muVee.* (1.0 - v_muVee ) ).^2);				  
 decl p_aux       =  (((v_muVee .*(1.0-v_muVee))./(v_sigma2Est)));            // initial phi
 decl v_gama      =	m_Zinv*log(p_aux);

 decl v_Ini = v_betaini|v_gama; //initial theta vector for maxi

/*Step 2: Non-linear kick*/

 decl s_mJ1=s_mX[][0]~log(s_mX[][1]).*(s_mX[][1].^v_Ini[1])~s_mX[][2];
 decl s_mJ2=s_mZ[][0];

 decl kk1= columns(s_mJ1);		
 decl kk2= columns(s_mJ2);        
 decl n_Par=kk1+kk2;
 decl g_liber=cn-n_Par;

 decl EtaNlC 	= ones(cn,1).*v_Ini[0]	+s_mX[][1].^v_Ini[1]	+s_mX[][2]*v_Ini[2];
 decl DeltaNlC 	= ones(cn,1).*v_Ini[3];

 decl v_muNL = exp(EtaNlC) ./ (1.0+exp(EtaNlC));  //transformed mu vector
 decl sig2_NL = exp(DeltaNlC);
 decl r_es= v_z - v_muNL;
 decl SomaQuaN = r_es'*r_es;
 decl v_sigma2EstN = SomaQuaN./g_liber.*(( v_muNL.* (1.0 - v_muNL ) ).^2);				  
 decl p_auxN = (v_muNL .*(1.0-v_muNL))./(v_sigma2EstN);

 decl eNL = v_z - EtaNlC;
 decl e2NL = log(p_auxN) - DeltaNlC;
 decl olsNL,olsNL2;
 if(p > 1){ols2c(eNL , s_mJ1, &olsNL);} 
 else if(p==1){olsNL = meanc(eNL);}

 if(kk2 > 1){ols2c(e2NL , s_mJ2, &olsNL2);} 
 else if(kk2 == 1){olsNL2 = meanc(e2NL );}

 decl	vpNL = olsNL|olsNL2|0|1;
 decl dim_NL = rows(vpNL);

 //println("Starting guesses : ", vpNL);
 
//println("vpNLboot: ", vpNLboot);
	cfailurevpNL =0;
 	if(vpNL[0:3]==.NaN)		// if it is .NaN there is no convergence and it takes a long time to get everything back... so here I already hide a new value to do the maximization
  	{
	  	  ++cfailurevpNL;
		  --repetir;
		  continue;
	
	 }
	
  
/*-------------------------------------------------------------------------------*/
/*..................................... Naive Model.............................*/
/*-------------------------------------------------------------------------------*/


	decl dfunc_nav,vPnav,ir1,mhess_nav,mPnav,avScore_nav,var_nav;

	vPnav=olsNL|olsNL2;
 	log_Naive(vPnav,&dfunc_nav,0,0);
	ir1=MaxBFGS(log_Naive,&vPnav,&dfunc_nav,0,1);
    Num2Derivative(log_Naive,vPnav,&mhess_nav);
	var_nav=invertsym((-1).*mhess_nav);


//println("\nCONVERGENCE STATUS TO NAIVE: ", MaxConvergenceMsg(ir1));
//println("\nEstimativas: ", vpNL_nav);
//println("\nHessiano: ", mhess_nav);

/*-------------------------------------------------------------------------------*/
/*............................ Calibration .......................................*/
/*-------------------------------------------------------------------------------*/

 	decl wbar,k,w_c,vP,ir,dfunc;

	wbar=meanc(Dados[][1]);
    k=(varc(Dados[][1])-sigma2e)/varc(Dados[][1]);
    w_c=wbar+k*(Dados[][1]-wbar);
    Dados=Dados[][0]~w_c~Dados[][2]~Dados[][3];
    vP=olsNL|olsNL2;
    log_Naive(vP,&dfunc,0,0);
    ir=MaxBFGS(log_Naive,&vP,&dfunc,0,1);


//println("\nCONVERGENCE STATUS TO CALIBRATION: ", MaxConvergenceMsg(ir));
//println("\nEstimativas: ", vpNL_c);
//println("\nHessiano: ", mhessn_nav);

    //....................................................................//
    //                          Standard Error - Boostrap                 //
    //                              nonparametric                         //
    //....................................................................//

    decl Bboot,repboot,mPboot,vPBoot,dfuncboot,irBoot;
    Bboot=30;
    repboot=0;
    mPboot=zeros(rows(vP),Bboot);
 	do		   
 	{
  	 decl newDados,jboot,u1,m;
  	 newDados=zeros(n,columns(Dados));
  	 for(jboot=0;jboot<n;++jboot)
  	 {
   	  u1=n*ranu(1,1);
   	  newDados[jboot][]=Dados[int(u1)][];
  	 }

	 Dados=newDados;
	 
  	 vPBoot=olsNL|olsNL2;
  	 log_Naive(vPBoot,&dfuncboot,0,0);
  	 irBoot=MaxBFGS(log_Naive,&vPBoot,&dfuncboot,0,1);

	 if(irBoot==MAX_CONV)
  	 { 
   	  mPboot[][repboot]=vPBoot;
	  
	  //Dados=DadosCompleto;
	  ++repboot;
  	  }
	  Dados=DadosCompleto;
 	}while(repboot<Bboot);


    decl VA=(1/(Bboot-1)).*sumr((mPboot-ones(rows(vP),Bboot).*meanr(mPboot)).^2);
	

	Dados=DadosCompleto;


	
/*-------------------------------------------------------------------------------*/
/*............................ Strict likelihood  ........................*/
/*-------------------------------------------------------------------------------*/
	
	decl dfuncr,vPr,ir2,mhessr,contr,mU,avScorer;

	vPr=<0;1>;
 	log_fw(vPr,&dfuncr,0,0);
 	ir2=MaxBFGS(log_fw,&vPr,&dfuncr,0,1);
 	Num2Derivative(log_fw,vPr,&mhessr);
 	hmux=vPr[0];
 	hsigma2x=vPr[1];

	mU=zeros(n,rows(vPr));
	
	for(contr=0;contr<n;++contr)
	{
	 Dados=Dados[contr][];
	 Num1Derivative(log_fw,vPr,&avScorer);
	 mU[contr][]=avScorer';
	 Dados=DadosCompleto;
	}


/*-------------------------------------------------------------------------------*/
/*............................Pseudo Likelihood ............................*/
/*-------------------------------------------------------------------------------*/


	decl dfuncp,vPp,ir3,mhessp,mP,avScorep,contp;
 	vPp=olsNL|olsNL2;
 	log_pVero(vPp,&dfuncp,0,0);
	ir3=MaxBFGS(log_pVero,&vPp,&dfuncp,0,1);

//	 	println("\nCONVERGENCE STATUS TO PSEUDO VERO APROX: ", MaxConvergenceMsg(ir3));


	
/*-------------------------------------------------------------------------------*/
/*............................ Approximate likelihood ........................*/
/*-------------------------------------------------------------------------------*/


  	 decl ir4,vP0c,dfunc0c,mhess0c,var0c;
 	 vP0c=vPp|vPr;
	 log_vero(vP0c,&dfunc0c,0,0);
     ir4=MaxBFGS(log_vero,&vP0c,&dfunc0c,0,1);
	 Num2Derivative(log_vero,vP0c,&mhess0c);
	 var0c=invertsym((-1).*mhess0c);


//println("\nCONVERGENCE STATUS TO VERO : ", MaxConvergenceMsg(ir4));
//println("\nEstimativas: ", vpNL);
//println("\nHessiano: ", mhessn);


	//....................................................................//
	//                                                                    //
	//                           Pseudo Matrix                            //
	//....................................................................//

	 
	 Num2Derivative(log_pVero,vPp,&mhessp);

	 mP=zeros(n,rows(vPp));
	
	 for(contp=0;contp<n;++contp)
	 {
	  Dados=Dados[contp][];
	  Num1Derivative(log_pVero,vPp,&avScorep);
	  mP[contp][]=avScorep';
	  Dados=DadosCompleto;
	 }

	 decl M1,M2,M3,J1,J2,J3,J1est,iJ2,iJ1;
 	 J1=-mhessp;
 	 J2=-mhessr;
 	 J3=-mhess0c[0:3][4:];
	 M1=mP'*mP;
	 M2=mU'*mP;
	 M3=mU'*mU;
	 iJ1=invertsym(J1);
	 iJ2=invertsym(J2);
	 J1est=M1-J3*iJ2*M2-M2'*iJ2*J3'+J3*iJ2*M3*iJ2*J3';

 	 decl J2est=M1+J3*iJ2*M3*iJ2*J3';

	 decl var=iJ1*J1est*iJ1';

                 /* Evaluating Types of Convergence */

				if(ir3 != MAX_CONV || ir4 != MAX_CONV)		  // first check for convergence and then run. If it doesn't converge, get a new sample
	  	    	{
			         ++cfailure;               
			         --repetir;
				     continue;

				}

	 

/*-------------------------------------------------------------------------------*/
/*............................ Naive Model .....................................*/
/*-------------------------------------------------------------------------------*/

	  decl epadrao_nav= sqrt(diagonal(var_nav))';
      mvPnav[repetir][]=vPnav';
  	  mBIASnav[repetir][]=(ptheta-vPnav)';
	  mEQMnav[repetir][]=((ptheta-vPnav).^2)';


	  limInf90nav[repetir][]=(vPnav-qz10.*epadrao_nav)';
	  limSup90nav[repetir][]=(vPnav+qz10.*epadrao_nav)';
	  comp90nav[repetir][]	= (limSup90nav[repetir][] - limInf90nav[repetir][]);

	  limInf95nav[repetir][]=(vPnav-qz5.*epadrao_nav)';
	  limSup95nav[repetir][]=(vPnav+qz5.*epadrao_nav)';
	  comp95nav[repetir][]	= (limSup95nav[repetir][] - limInf95nav[repetir][]);
	  
	  limInf99nav[repetir][]=(vPnav-qz1.*epadrao_nav)';
	  limSup99nav[repetir][]=(vPnav+qz1.*epadrao_nav)';
	  comp99nav[repetir][]	=(limSup99nav[repetir][] - limInf99nav[repetir][]);

	  
	  decl i;
	  for(i=0;i<rows(ptheta);++i)
	  {
	   if(limInf90nav[repetir][i]<=ptheta[i] && ptheta[i]<=limSup90nav[repetir][i]) TC90nav[repetir][i]=1;
	   if(ptheta[i] < limInf90nav[repetir][i]) LI90nav[repetir][i]=1;
	   if(ptheta[i] > limSup90nav[repetir][i]) LS90nav[repetir][i]=1;

	   if(limInf95nav[repetir][i]<=ptheta[i] && ptheta[i]<=limSup95nav[repetir][i]) TC95nav[repetir][i]=1;
	   if(ptheta[i] < limInf95nav[repetir][i]) LI95nav[repetir][i]=1;
	   if(ptheta[i] > limSup95nav[repetir][i]) LS95nav[repetir][i]=1;

	   if(limInf99nav[repetir][i]<=ptheta[i] && ptheta[i]<=limSup95nav[repetir][i]) TC99nav[repetir][i]=1;
	   if(ptheta[i] < limInf99nav[repetir][i]) LI99nav[repetir][i]=1;
       if(ptheta[i] > limSup99nav[repetir][i]) LS99nav[repetir][i]=1;
   	  }


/*-------------------------------------------------------------------------------*/
/*-------------------------------------------------------------------------------*/
/*............................ Calibration .......................................*/
/*-------------------------------------------------------------------------------*/
/*-------------------------------------------------------------------------------*/
	  decl epadraorc= sqrt(VA);

  	  mvPrc[repetir][]=vP';
  	  mBIASrc[repetir][]=(ptheta-vP)';
	  mEQMrc[repetir][]=((ptheta-vP).^2)';

	  limInf90rc[repetir][]=(vP-qz10.*epadraorc)';
	  limSup90rc[repetir][]=(vP+qz10.*epadraorc)';
	  comp90rc[repetir][]  =(limSup90rc[repetir][] - limInf90rc[repetir][]);
	  
	  limInf95rc[repetir][]=(vP-qz5.*epadraorc)';
	  limSup95rc[repetir][]=(vP+qz5.*epadraorc)';
	  comp95rc[repetir][]  =(limSup95rc[repetir][] - limInf95rc[repetir][]);
	  
      limInf99rc[repetir][]=(vP-qz1.*epadraorc)';
	  limSup99rc[repetir][]=(vP+qz1.*epadraorc)';
	  comp99rc[repetir][]  =(limSup99rc[repetir][] - limInf99rc[repetir][]);
	  
	    
	  decl b;
	  for(b=0;b<rows(ptheta);++b)
	  {
	   if(limInf90rc[repetir][b]<=ptheta[b] && ptheta[b]<=limSup90rc[repetir][b]) TC90rc[repetir][b]=1;
	   if(ptheta[b] < limInf90rc[repetir][b]) LI90rc[repetir][b]=1;
	   if(ptheta[b] > limSup90rc[repetir][b]) LS90rc[repetir][b]=1;
	   
       if(limInf95rc[repetir][b]<=ptheta[b] && ptheta[b]<=limSup95rc[repetir][b]) TC95rc[repetir][b]=1;
	   if(ptheta[b] < limInf95rc[repetir][b]) LI95rc[repetir][b]=1;
	   if(ptheta[b] > limSup95rc[repetir][b]) LS95rc[repetir][b]=1;
	  
	   if(limInf99rc[repetir][b]<=ptheta[b] && ptheta[b]<=limSup99rc[repetir][b]) TC99rc[repetir][b]=1;
	   if(ptheta[b] < limInf99rc[repetir][b]) LI99rc[repetir][b]=1;
	   if(ptheta[b] > limSup99rc[repetir][b]) LS99rc[repetir][b]=1;
	  
	  }
	  

/*-------------------------------------------------------------------------------*/
/*-------------------------------------------------------------------------------*/
/*............................ Approximate likelihood ........................*/
/*-------------------------------------------------------------------------------*/
/*-------------------------------------------------------------------------------*/	  

	  decl epadrao0c= sqrt(diagonal(var0c))';
      mvPa[repetir][]=vP0c';
  	  mBIASa[repetir][]=(atheta-vP0c)';
	  mEQMa[repetir][]=((atheta-vP0c).^2)';


	  limInf90a[repetir][] =(vP0c-qz10.*epadrao0c)';
	  limSup90a[repetir][] =(vP0c+qz10.*epadrao0c)';
	  comp90a[repetir][]   =(limSup90a[repetir][] - limInf90a[repetir][]);

	  limInf95a[repetir][] =(vP0c-qz5.*epadrao0c)';
	  limSup95a[repetir][] =(vP0c+qz5.*epadrao0c)';
	  comp95a[repetir][]   =(limSup95a[repetir][] - limInf95a[repetir][]);

	  limInf99a[repetir][] =(vP0c-qz1.*epadrao0c)';
	  limSup99a[repetir][] =(vP0c+qz1.*epadrao0c)';
	  comp99a[repetir][]   =(limSup99a[repetir][] - limInf99a[repetir][]);
	  
	  decl l;
	  for(l=0;l<rows(atheta);++l)
	  {
	   if(limInf90a[repetir][l]<=atheta[l] && atheta[l]<=limSup90a[repetir][l]) TC90a[repetir][l]=1;
	   if(atheta[l] < limInf90a[repetir][l]) LI90a[repetir][l]=1;
	   if(atheta[l] > limSup90a[repetir][l]) LS90a[repetir][l]=1;
	   
	   if(limInf95a[repetir][l]<=atheta[l] && atheta[l]<=limSup95a[repetir][l]) TC95a[repetir][l]=1;
	   if(atheta[l] < limInf95a[repetir][l]) LI95a[repetir][l]=1;
	   if(atheta[l] > limSup95a[repetir][l]) LS95a[repetir][l]=1;
	   
	   if(limInf99a[repetir][l]<=atheta[l] && atheta[l]<=limSup99a[repetir][l]) TC99a[repetir][l]=1;
	   if(atheta[l] < limInf99a[repetir][l]) LI99a[repetir][l]=1;
	   if(atheta[l] > limSup99a[repetir][l]) LS99a[repetir][l]=1;
	       
	  }

/*-------------------------------------------------------------------------------*/
/*...................... Approximate pseudo likelihood ........................*/
/*--------------------------------------------------------------------------------*/
	 
     decl epadrao= sqrt(diagonal((var)))';

 	 mvPp[repetir][]=vPp';
	 mBIASp[repetir][]=(ptheta-vPp)';
	 mEQMp[repetir][]=((ptheta-vPp).^2)';
	 
	 limInf90p[repetir][] =(vPp-qz10.*epadrao)';
	 limSup90p[repetir][] =(vPp+qz10.*epadrao)';
	 comp90p[repetir][]   =(limSup90p[repetir][] - limInf90p[repetir][]);

	 limInf95p[repetir][] =(vPp-qz5.*epadrao)';
	 limSup95p[repetir][] =(vPp+qz5.*epadrao)';
	 comp95p[repetir][]   =(limSup95p[repetir][] - limInf95p[repetir][]);
	 
	 limInf99p[repetir][] =(vPp-qz1.*epadrao)';
	 limSup99p[repetir][] =(vPp+qz1.*epadrao)';
	 comp99p[repetir][]   =(limSup99p[repetir][] - limInf99p[repetir][]);

	 decl j;
	 for(j=0;j<rows(ptheta);++j)
	  {
       if(limInf90p[repetir][j]<=ptheta[j] && ptheta[j]<=limSup90p[repetir][j]) TC90p[repetir][j]=1;
	   if(ptheta[j] < limInf90p[repetir][j]) LI90p[repetir][j]=1;
	   if(ptheta[j] > limSup90p[repetir][j]) LS90p[repetir][j]=1;
	   
       if(limInf95p[repetir][j]<=ptheta[j] && ptheta[j]<=limSup95p[repetir][j]) TC95p[repetir][j]=1;
	   if(ptheta[j] < limInf95p[repetir][j]) LI95p[repetir][j]=1;
	   if(ptheta[j] > limSup95p[repetir][j]) LS95p[repetir][j]=1;
	   
	   if(limInf99p[repetir][j]<=ptheta[j] && ptheta[j]<=limSup99p[repetir][j]) TC99p[repetir][j]=1;
	   if(ptheta[j] < limInf99p[repetir][j]) LI99p[repetir][j]=1;
	   if(ptheta[j] > limSup99p[repetir][j]) LS99p[repetir][j]=1;
	   
	  }

 
/*-------------------------------------------------------------------------------*/
/*..............range of hope and degree of heterogeneity .................*/	  
/*-------------------------------------------------------------------------------*/


mMinMu[repetir][]	= mu_min;
mMaxMu[repetir][] 	= mu_max;
mMedMu[repetir][]	= mu_med;
mMinPhi[repetir][]	= phi_min;
mMaxPhi[repetir][]	= phi_max;
mMedPhi[repetir][]	= phi_med;
mHeter[repetir][] 	= gl_heter;


		println("Number of iterations: ", repetir);
		
};	 // end of Monte Carlo


/*-------------------------------------------------------------------------------*/
/*............................ Naive Model .....................................*/
/*-------------------------------------------------------------------------------*/	 
  
decl  medvPnav, viesnav, reqmnav;
decl  medComp90nav, medTC90nav, medLI90nav, medLS90nav; 
decl  medComp95nav, medTC95nav, medLI95nav, medLS95nav; 
decl  medComp99nav, medTC99nav, medLI99nav, medLS99nav; 


medvPnav=meanc(mvPnav);
viesnav=meanc(mBIASnav);
reqmnav=sqrt(meanc(mEQMnav));

medComp90nav = meanc(comp90nav);
medComp95nav = meanc(comp95nav);
medComp99nav = meanc(comp99nav);

medTC90nav = 100.*meanc(TC90nav);
medLI90nav = 100.*meanc(LI90nav);
medLS90nav = 100.*meanc(LS90nav);

medTC95nav = 100.*meanc(TC95nav);
medLI95nav = 100.*meanc(LI95nav);
medLS95nav = 100.*meanc(LS95nav);

medTC99nav = 100.*meanc(TC99nav);
medLI99nav = 100.*meanc(LI99nav);
medLS99nav = 100.*meanc(LS99nav);

/*-------------------------------------------------------------------------------*/
/*............................ Calibration .......................................*/
/*-------------------------------------------------------------------------------*/

decl  medvPrc, viesrc, reqmrc;
decl  medComp90rc, medTC90rc, medLI90rc, medLS90rc; 
decl  medComp95rc, medTC95rc, medLI95rc, medLS95rc; 
decl  medComp99rc, medTC99rc, medLI99rc, medLS99rc; 

medvPrc=meanc(mvPrc);
viesrc=meanc(mBIASrc);
reqmrc=sqrt(meanc(mEQMrc));

medComp90rc = meanc(comp90rc);
medComp95rc = meanc(comp95rc);
medComp99rc = meanc(comp99rc);

medTC90rc = 100.*meanc(TC90rc);
medLI90rc = 100.*meanc(LI90rc);
medLS90rc = 100.*meanc(LS90rc);

medTC95rc = 100.*meanc(TC95rc);
medLI95rc = 100.*meanc(LI95rc);
medLS95rc = 100.*meanc(LS95rc);

medTC99rc = 100.*meanc(TC99rc);
medLI99rc = 100.*meanc(LI99rc);
medLS99rc = 100.*meanc(LS99rc);

/*-------------------------------------------------------------------------------*/
/*............................ Approximate likelihood ........................*/
/*-------------------------------------------------------------------------------*/

decl  medvPa, viesa, reqma;
decl  medComp90a, medTC90a, medLI90a, medLS90a; 
decl  medComp95a, medTC95a, medLI95a, medLS95a; 
decl  medComp99a, medTC99a, medLI99a, medLS99a; 

medvPa =meanc(mvPa);
viesa  =meanc(mBIASa);
reqma  =sqrt(meanc(mEQMa));

medComp90a = meanc(comp90a);
medComp95a = meanc(comp95a);
medComp99a = meanc(comp99a);

medTC90a = 100.*meanc(TC90a);
medLI90a = 100.*meanc(LI90a);
medLS90a = 100.*meanc(LS90a);

medTC95a = 100.*meanc(TC95a);
medLI95a = 100.*meanc(LI95a);
medLS95a = 100.*meanc(LS95a);

medTC99a = 100.*meanc(TC99a);
medLI99a = 100.*meanc(LI99a);
medLS99a = 100.*meanc(LS99a);

/*-------------------------------------------------------------------------------*/
/*............................ Pseudo Likelihood ...........................*/
/*-------------------------------------------------------------------------------*/

decl  medvPp, viesp, reqmp;
decl  medComp90p, medTC90p, medLI90p, medLS90p; 
decl  medComp95p, medTC95p, medLI95p, medLS95p; 
decl  medComp99p, medTC99p, medLI99p, medLS99p; 

medvPp =meanc(mvPp);
viesp  =meanc(mBIASp);
reqmp  =sqrt(meanc(mEQMp));

medComp90p = meanc(comp90p);
medComp95p = meanc(comp95p);
medComp99p = meanc(comp99p);

medTC90p = 100.*meanc(TC90p);
medLI90p = 100.*meanc(LI90p);
medLS90p = 100.*meanc(LS90p);

medTC95p = 100.*meanc(TC95p);
medLI95p = 100.*meanc(LI95p);
medLS95p = 100.*meanc(LS95p);

medTC99p = 100.*meanc(TC99p);
medLI99p = 100.*meanc(LI99p);
medLS99p = 100.*meanc(LS99p);
 
/*-------------------------------------------------------------------------------*/
/*...............................................................................*/
/*-------------------------------------------------------------------------------*/

decl medMinMu 	=meanc(mMinMu);
decl epMinMu	=sqrt(varc(mMinMu));
decl  LIMinMu = (medMinMu - qz5.*epMinMu)';
decl  LSMinMu = (medMinMu + qz5.*epMinMu)';


decl medMaxMu 	=meanc(mMaxMu);
decl epMaxMu	=sqrt(varc(mMaxMu)); 
decl  LIMaxMu = (medMaxMu - qz5.*epMaxMu)';
decl  LSMaxMu = (medMaxMu + qz5.*epMaxMu)';

decl medMedMu 	=meanc(mMedMu);

decl medMinPhi 	=meanc(mMinPhi);
decl epMinPhi	=sqrt(varc(mMinPhi)); 
decl LIMinPhi = (medMinPhi - qz5.*epMinPhi)';
decl LSMinPhi = (medMinPhi + qz5.*epMinPhi)';


decl medMaxPhi 	=meanc(mMaxPhi);
decl epMaxPhi	=sqrt(varc(mMaxPhi));
decl LIMaxPhi = (medMaxPhi - qz5.*epMaxPhi)';
decl LSMaxPhi = (medMaxPhi + qz5.*epMaxPhi)';

decl medMedPhi 	=meanc(mMedPhi);

decl medHeter 	=meanc(mHeter);
decl epHeter	=sqrt(varc(mHeter));
decl LIHeter = (medHeter - qz5.*epHeter)';
decl LSHeter = (medHeter + qz5.*epHeter)';


  println( "\n\t\t OX VERSION: ", oxversion() );                                            
  println( "\n\t\t |---------  BETA NONLINEAR REGRESSION MODELS WITH ERRORS IN THE VARIABLES --------|" );                       
  println( "\n\t\t SAMPLE SIZE: ", n);
  println( "\n\t\t RELIABILITY COEFFICIENT: ", kx); 
  println( "\n\t\t VARIANCE OF THE ERROR (sigma2e): ", sigma2e);
  println( "\n\t\t QGH points: ", dimQGH);
  println( "\n\t\t NUMBER MONTE CARLO REPLICAS: ", itera);
  println("\n\n\t\t DISTURBANCE PARAMETERS: ", "%12.4f", "%c",{                                                                                                 
  "mux","sigma2x"}, "%r", {"XI"}, vpert[0:(dimvpert-1)]'); 
  println("\n\n\t\t TRUE PARAMETERS: ", "%12.4f", "%c",{                                                                                                 
  "alpha0","alpha1","beta1", "gama0"}, "%r", {"THETA"}, ptheta[0:(dimp-1)]');
println("..............................................................................");
println("%20.4f", "%c", {"Average of the minimum mu  ","Average of maximum mu  ", "Average of the median of mu" },
medMinMu'~medMaxMu'~medMedMu');
println("..............................................................................");
println("%20.4f", "%c",{"Average of the minimum phi   ","Average of maximum phi  ", "Average of the median of phi"},
medMinPhi'~medMaxPhi'~medMedPhi');
println("..............................................................................");
println("%20.4f", "%c", {"Average of delta"}, medHeter');
println("..............................................................................");


println("\n\t\t|--------------- Evaluation of point estimators -----------------| ");
	
println("..............................................................................");
println("Method: Naive");
println("%16.5f", "%c",{"Estimation","Bias","RMSE"},"%r",{"alpha0","alpha1","beta1","gama0"},
medvPnav[0:3]'~viesnav[0:3]'~reqmnav[0:3]');
println("..............................................................................");

println("Method: RC");
println("%16.5f", "%c",{"Estimation","Bias","RMSE"},"%r",{"alpha0","alpha1","beta1","gama0"},
medvPrc[0:3]'~viesrc[0:3]'~reqmrc[0:3]');
println("..............................................................................");

println("Method: Maximum likelihood");
println("%16.5f", "%c",{"Estimation","Bias","RMSE"},"%r",{"alpha0","alpha1","beta1","gama0"},
medvPa[0:3]'~viesa[0:3]'~reqma[0:3]');
println("..............................................................................");

println("Method: Maximum pseudo likelihood");
println("%16.5f", "%c",{"Estimation","Bias","RMSE"},"%r",{"alpha0","alpha1","beta1","gama0"},
medvPp[0:3]'~viesp[0:3]'~reqmp[0:3]');
println("..............................................................................");

println("\n\t\t|------------- Evaluation of interval estimators ---------------| ");

println("\n\t|------------- 90% CONFIDENCE INTERVAL ---------------| ");
println("..............................................................................");
println("Method: Naive");

println("%16.5f", "%c",{"TC(90%)","LI(90%)","LS(90%)", "Comp(90%)"},"%r",{"alpha0","alpha1","beta1","gama0"},
medTC90nav[0:3]'~medLI90nav[0:3]'~medLS90nav[0:3]'~medComp90nav[0:3]');
println("..............................................................................");
println("Method: RC");

println("%16.5f", "%c",{"TC(90%)","LI(90%)","LS(90%)", "Comp(90%)"},"%r",{"alpha0","alpha1","beta1","gama0"},
medTC90rc[0:3]'~medLI90rc[0:3]'~medLS90rc[0:3]'~medComp90rc[0:3]');
println("..............................................................................");
println("Method: Maximum likelihood");

println("%16.5f", "%c",{"TC(90%)","LI(90%)","LS(90%)", "Comp(90%)"},"%r",{"alpha0","alpha1","beta1","gama0"},
medTC90a[0:3]'~medLI90a[0:3]'~medLS90a[0:3]'~medComp90a[0:3]');
println("..............................................................................");
println("Method: Maximum pseudo likelihood");

println("%16.5f", "%c",{"TC(90%)","LI(90%)","LS(90%)", "Comp(90%)"}, "%r",{"alpha0","alpha1","beta1","gama0"},
medTC90p[0:3]'~medLI90p[0:3]'~medLS90p[0:3]'~medComp90p[0:3]');
println("..............................................................................");

println("\n\t|------------- 95% CONFIDENCE INTERVAL ---------------| ");

println("..............................................................................");
println("Method: Naive");

println("%16.5f", "%c",{"TC(95%)","LI(95%)","LS(95%)", "Comp(95%)"},"%r",{"alpha0","alpha1","beta1","gama0"},
medTC95nav[0:3]'~medLI95nav[0:3]'~medLS95nav[0:3]'~medComp95nav[0:3]');
println("..............................................................................");
println("Method: RC");

println("%16.5f", "%c",{"TC(95%)","LI(95%)","LS(95%)", "Comp(95%)"},"%r",{"alpha0","alpha1","beta1","gama0"},
medTC95rc[0:3]'~medLI95rc[0:3]'~medLS95rc[0:3]'~medComp95rc[0:3]');
println("..............................................................................");
println("Method: Maximum likelihood");

println("%16.5f", "%c",{"TC(95%)","LI(95%)","LS(95%)", "Comp(95%)"}, "%r",{"alpha0","alpha1","beta1","gama0"},
medTC95a[0:3]'~medLI95a[0:3]'~medLS95a[0:3]'~medComp95a[0:3]');
println("..............................................................................");
println("Method: Maximum pseudo likelihood");

println("%16.5f", "%c",{"TC(95%)","LI(95%)","LS(95%)", "Comp(95%)"}, "%r",{"alpha0","alpha1","beta1","gama0"},
medTC95p[0:3]'~medLI95p[0:3]'~medLS95p[0:3]'~medComp95p[0:3]');
println("..............................................................................");

println("\n\t|------------- 99% CONFIDENCE INTERVAL ---------------| ");

println("..............................................................................");
println("Method: Naive");

println("%16.5f", "%c",{"TC(99%)","LI(99%)","LS(99%)", "Comp(99%)"},"%r",{"alpha0","alpha1","beta1","gama0"},
medTC99nav[0:3]'~medLI99nav[0:3]'~medLS99nav[0:3]'~medComp99nav[0:3]');	
println("..............................................................................");
println("Method: RC");

println("%16.5f", "%c",{"TC(99%)","LI(99%)","LS(99%)", "Comp(99%)"},"%r",{"alpha0","alpha1","beta1","gama0"},
medTC99rc[0:3]'~medLI99rc[0:3]'~medLS99rc[0:3]'~medComp99rc[0:3]');
println("..............................................................................");
println("Method: Maximum likelihood");

println("%16.5f", "%c",{"TC(99%)","LI(99%)","LS(99%)", "Comp(99%)"}, "%r",{"alpha0","alpha1","beta1","gama0"},
medTC99a[0:3]'~medLI99a[0:3]'~medLS99a[0:3]'~medComp99a[0:3]');
println("..............................................................................");
println("Method: Maximum pseudo likelihood");

println("%16.5f", "%c",{"TC(99%)","LI(99%)","LS(99%)", "Comp(99%)"}, "%r",{"alpha0","alpha1","beta1","gama0"},
medTC99p[0:3]'~medLI99p[0:3]'~medLS99p[0:3]'~medComp99p[0:3]');
println("..............................................................................");


println("..............................................................................");
println("Number of Monte Carlo replicas: ",cont);
println("..............................................................................");
println("\nNumber of convergence MC: ", repetir);
println("..............................................................................");
println("\nMC convergence failures: ", cfailure);
println("..............................................................................");
println("..............................................................................");
println("\nvpNL failures: ", cfailurevpNL);
println("..............................................................................");

  
/* Saving the estimates for each method -- remember to modify the name of each code */
 fprint(fpout2, "\n\n\t\t ESTIMATES OF THE NAIVE METHOD: ", "%12.4f", "%c",{                                                                                                 
  "alpha0","alpha1","beta1", "gama0"}, "%r", {}, mvPnav);
 fprint(fpout2, "\n\n\t\t ESTIMATES OF THE RC METHOD: ", "%12.4f", "%c",{                                                                                                 
  "alpha0","alpha1","beta1", "gama0"}, "%r", {}, mvPrc);
 fprint(fpout2, "\n\n\t\t ESTIMATES OF THE APROX MAXIMUM LIKELIHOOD METHOD: ", "%12.4f", "%c",{                                                                                                 
  "alpha0","alpha1","beta1", "gama0", "mux", "sigma2x"}, "%r", {}, mvPa);
 fprint(fpout2, "\n\n\t\t ESTIMATES OF THE MAXIMUM PSEUDO LIKELIHOOD METHOD: ", "%12.4f", "%c",{                                                                                                 
  "alpha0","alpha1","beta1", "gama0"}, "%r", {}, mvPp);

  /* Saving the BIAS of each method -- remember to modify the name of each code */
 fprint(fpout3, "\n\n\t\t BIAS OF THE NAIVE METHOD: ", "%12.4f", "%c",{                                                                                                 
  "alpha0","alpha1","beta1", "gama0"}, "%r", {}, mBIASnav);
 fprint(fpout3, "\n\n\t\t BIAS OF THE RC METHOD: ", "%12.4f", "%c",{                                                                                                 
  "alpha0","alpha1","beta1", "gama0"}, "%r", {}, mBIASrc);
 fprint(fpout3, "\n\n\t\t BIAS OF THE APROX MAXIMUM LIKELIHOOD METHOD: ", "%12.4f", "%c",{                                                                                                 
  "alpha0","alpha1","beta1", "gama0", "mux", "sigma2x"}, "%r", {}, mBIASa);
 fprint(fpout3, "\n\n\t\t BIAS OF THE MAXIMUM PSEUDO LIKELIHOOD METHOD: ", "%12.4f", "%c",{                                                                                                 
  "alpha0","alpha1","beta1", "gama0"}, "%r", {}, mBIASp);

   /* Saving the MSE of each method -- remember to modify the name of each code */
 fprint(fpout4, "\n\n\t\t MSE OF THE NAIVE METHOD: ", "%12.4f", "%c",{                                                                                                 
  "alpha0","alpha1","beta1", "gama0"}, "%r", {}, mEQMnav);
 fprint(fpout4, "\n\n\t\t MSE OF THE RC METHOD: ", "%12.4f", "%c",{                                                                                                 
  "alpha0","alpha1","beta1", "gama0"}, "%r", {}, mEQMrc);
 fprint(fpout4, "\n\n\t\t MSE OF THE APROX MAXIMUM LIKELIHOOD METHOD: ", "%12.4f", "%c",{                                                                                                 
  "alpha0","alpha1","beta1", "gama0", "mux", "sigma2x"}, "%r", {}, mEQMa);
 fprint(fpout4, "\n\n\t\t MSE OF THE MAXIMUM PSEUDO LIKELIHOOD METHOD: ", "%12.4f", "%c",{                                                                                                 
  "alpha0","alpha1","beta1", "gama0"}, "%r", {}, mEQMp);

   /* Saving the mus and phis of each method's response -- remember to modify the name of each code */
 fprint(fpout5, "\n\n\t\t Beta Parameters (mu): ", "%12.4f", "%c", {"mMinMu", "mMaxMu", "mMedMu"},
 "%r", {"mMinPhi"}, mMinMu~mMaxMu~mMedMu);
 fprint(fpout5, "\n\n\t\t Beta Parameters (phi): ", "%12.4f", "%c",{                                                                                                 
 "mMinPhi", "mMaxPhi", "mMedPhi", "mHeter"}, "%r", {}, mMinPhi~mMaxPhi~mMedPhi~mHeter);

 /* Saving the LI90% of each method -- remember to modify the name of each code */
 fprint(fpout9, "\n\n\t\t BIAS OF THE NAIVE METHOD: ", "%12.4f", "%c",{                                                                                                 
  "alpha0","alpha1","beta1", "gama0"}, "%r", {}, limInf90nav);
 fprint(fpout9, "\n\n\t\t BIAS OF THE RC METHOD: ", "%12.4f", "%c",{                                                                                                 
  "alpha0","alpha1","beta1", "gama0"}, "%r", {}, limInf90rc);
 fprint(fpout9, "\n\n\t\t BIAS OF THE APROX MAXIMUM LIKELIHOOD METHOD: ", "%12.4f", "%c",{                                                                                                 
  "alpha0","alpha1","beta1", "gama0", "mux", "sigma2x"}, "%r", {}, limInf90a);
 fprint(fpout9, "\n\n\t\t  BIAS OF THE MAXIMUM PSEUDO LIKELIHOOD METHOD: ", "%12.4f", "%c",{                                                                                                 
  "alpha0","alpha1","beta1", "gama0"}, "%r", {}, limInf90p);

  /* Saving the LS90% of each method -- remember to modify the name of each code */
 fprint(fpout10, "\n\n\t\t BIAS OF THE NAIVE METHOD: ", "%12.4f", "%c",{                                                                                                 
  "alpha0","alpha1","beta1", "gama0"}, "%r", {}, limSup90nav);
 fprint(fpout10, "\n\n\t\t BIAS OF THE RC METHOD: ", "%12.4f", "%c",{                                                                                                 
  "alpha0","alpha1","beta1", "gama0"}, "%r", {}, limSup90rc);
 fprint(fpout10, "\n\n\t\t BIAS OF THE APROX MAXIMUM LIKELIHOOD METHOD: ", "%12.4f", "%c",{                                                                                                 
  "alpha0","alpha1","beta1", "gama0", "mux", "sigma2x"}, "%r", {}, limSup90a);
 fprint(fpout10, "\n\n\t\t  BIAS OF THE MAXIMUM PSEUDO LIKELIHOOD METHOD: ", "%12.4f", "%c",{                                                                                                 
  "alpha0","alpha1","beta1", "gama0"}, "%r", {}, limSup90p);
 
  
 /* Saving the LI95% of each method -- remember to modify the name of each code */
 fprint(fpout11, "\n\n\t\t BIAS OF THE NAIVE METHOD: ", "%12.4f", "%c",{                                                                                                 
  "alpha0","alpha1","beta1", "gama0"}, "%r", {}, limInf95nav);
 fprint(fpout11, "\n\n\t\t BIAS OF THE RC METHOD: ", "%12.4f", "%c",{                                                                                                 
  "alpha0","alpha1","beta1", "gama0"}, "%r", {}, limInf95rc);
 fprint(fpout11, "\n\n\t\t BIAS OF THE APROX MAXIMUM LIKELIHOOD METHOD: ", "%12.4f", "%c",{                                                                                                 
  "alpha0","alpha1","beta1", "gama0", "mux", "sigma2x"}, "%r", {}, limInf95a);
 fprint(fpout11, "\n\n\t\t  BIAS OF THE MAXIMUM PSEUDO LIKELIHOOD METHOD: ", "%12.4f", "%c",{                                                                                                 
  "alpha0","alpha1","beta1", "gama0"}, "%r", {}, limInf95p);
 
  /* Saving the LS95% of each method -- remember to modify the name of each code */
 fprint(fpout12, "\n\n\t\t BIAS OF THE NAIVE METHOD: ", "%12.4f", "%c",{                                                                                                 
  "alpha0","alpha1","beta1", "gama0"}, "%r", {}, limSup95nav);
 fprint(fpout12, "\n\n\t\t BIAS OF THE RC METHOD: ", "%12.4f", "%c",{                                                                                                 
  "alpha0","alpha1","beta1", "gama0"}, "%r", {}, limSup95rc);
 fprint(fpout12, "\n\n\t\t BIAS OF THE APROX MAXIMUM LIKELIHOOD METHOD: ", "%12.4f", "%c",{                                                                                                 
  "alpha0","alpha1","beta1", "gama0", "mux", "sigma2x"}, "%r", {}, limSup95a);
 fprint(fpout12, "\n\n\t\t  BIAS OF THE MAXIMUM PSEUDO LIKELIHOOD METHOD: ", "%12.4f", "%c",{                                                                                                 
  "alpha0","alpha1","beta1", "gama0"}, "%r", {}, limSup95p);
 
 
 /* Saving the LI99% of each method -- remember to modify the name of each code */
 fprint(fpout13, "\n\n\t\t BIAS OF THE NAIVE METHOD: ", "%12.4f", "%c",{                                                                                                 
  "alpha0","alpha1","beta1", "gama0"}, "%r", {}, limInf99nav);
 fprint(fpout13, "\n\n\t\t BIAS OF THE RC METHOD: ", "%12.4f", "%c",{                                                                                                 
  "alpha0","alpha1","beta1", "gama0"}, "%r", {}, limInf99rc);
 fprint(fpout13, "\n\n\t\t BIAS OF THE APROX MAXIMUM LIKELIHOOD METHOD: ", "%12.4f", "%c",{                                                                                                 
  "alpha0","alpha1","beta1", "gama0", "mux", "sigma2x"}, "%r", {}, limInf99a);
 fprint(fpout13, "\n\n\t\t  BIAS OF THE MAXIMUM PSEUDO LIKELIHOOD METHOD: ", "%12.4f", "%c",{                                                                                                 
  "alpha0","alpha1","beta1", "gama0"}, "%r", {}, limInf99p);

  /* Saving the LS99% of each method -- remember to modify the name of each code */
 fprint(fpout14, "\n\n\t\t BIAS OF THE NAIVE METHOD: ", "%12.4f", "%c",{                                                                                                 
  "alpha0","alpha1","beta1", "gama0"}, "%r", {}, limSup99nav);
 fprint(fpout14, "\n\n\t\t BIAS OF THE RC METHOD: ", "%12.4f", "%c",{                                                                                                 
  "alpha0","alpha1","beta1", "gama0"}, "%r", {}, limSup99rc);
 fprint(fpout14, "\n\n\t\t BIAS OF THE APROX MAXIMUM LIKELIHOOD METHOD: ", "%12.4f", "%c",{                                                                                                 
  "alpha0","alpha1","beta1", "gama0", "mux", "sigma2x"}, "%r", {}, limSup99a);
 fprint(fpout14, "\n\n\t\t  BIAS OF THE MAXIMUM PSEUDO LIKELIHOOD METHOD: ", "%12.4f", "%c",{                                                                                                 
  "alpha0","alpha1","beta1", "gama0"}, "%r", {}, limSup99p);
 

  /* Saving all the results */

  fprintln(fpout6,  "\n\t\t OX VERSION: ", oxversion() );                                            
  fprintln(fpout6,  "\n\t\t |---------  BETA NONLINEAR REGRESSION MODELS WITH ERRORS IN THE VARIABLES --------|" );                       
  fprintln(fpout6,  "\n\t\t SAMPLE SIZE: ", n);
  fprintln(fpout6,  "\n\t\t RELIABILITY COEFFICIENT: ", kx); 
  fprintln(fpout6,  "\n\t\t VARIANCE OF THE ERROR(sigma2e): ", sigma2e);
  fprintln(fpout6,  "\n\t\t QGH points: ", dimQGH);
  fprintln(fpout6,  "\n\t\t NUMBER MONTE CARLO REPLICAS: ", itera);
  fprintln(fpout6, "\n\n\t\t DISTURBANCE PARAMETERS: ", "%12.4f", "%c",{                                                                                                 
  "mux","sigma2x"}, "%r", {"XI"}, vpert[0:(dimvpert-1)]'); 
  fprintln(fpout6, "\n\n\t\t TRUE PARAMETERS: ", "%12.4f", "%c",{                                                                                                 
  "alpha0","alpha1","beta1", "gama0"}, "%r", {"THETA"}, ptheta[0:(dimp-1)]');
fprintln(fpout6, "..............................................................................");
fprintln(fpout6, "%20.4f", "%c", {"Average of the minimum mu","Average of maximum mu", "Average of the median of mu" },
medMinMu'~medMaxMu'~medMedMu');
fprintln(fpout6, "..............................................................................");
fprintln(fpout6, "%20.4f", "%c",{"Average minimum phi", "Average of maximum phi", "Average of the median phi"},
medMinPhi'~medMaxPhi'~medMedPhi');
fprintln(fpout6, "..............................................................................");
fprintln(fpout6, "%20.4f", "%c", {"Average of Delta"}, medHeter');
fprintln(fpout6, "..............................................................................");

 
fprintln(fpout6, "\n\t\t|--------------- Evaluation of point estimators -----------------| ");
	
fprintln(fpout6, "..............................................................................");
fprintln(fpout6, "Method: Naive");
fprintln(fpout6, "%16.5f", "%c",{"Estimation","Bias","RMSE"},"%r",{"alpha0","alpha1","beta1","gama0"},
medvPnav[0:3]'~viesnav[0:3]'~reqmnav[0:3]');
fprintln(fpout6, "..............................................................................");

fprintln(fpout6, "Method: RC");
fprintln(fpout6, "%16.5f", "%c",{"Estimation","Bias","RMSE"},"%r",{"alpha0","alpha1","beta1","gama0"},
medvPrc[0:3]'~viesrc[0:3]'~reqmrc[0:3]');
fprintln(fpout6, "..............................................................................");

fprintln(fpout6, "Method: Maximum likelihood");
fprintln(fpout6, "%16.5f", "%c",{"Estimation","Bias","RMSE"},"%r",{"alpha0","alpha1","beta1","gama0"},
medvPa[0:3]'~viesa[0:3]'~reqma[0:3]');
fprintln(fpout6, "..............................................................................");

fprintln(fpout6, "Method: Maximum pseudo likelihood");
fprintln(fpout6, "%16.5f", "%c",{"Estimation","Bias","RMSE"},"%r",{"alpha0","alpha1","beta1","gama0"},
medvPp[0:3]'~viesp[0:3]'~reqmp[0:3]');
fprintln(fpout6, "..............................................................................");


fprintln(fpout6, "\n\t\t|------------- Evaluation of interval estimators ---------------| ");

fprintln(fpout6, "\n\t|-------------  90% CONFIDENCE INTERVAL ---------------| ");
fprintln(fpout6, "..............................................................................");

fprintln(fpout6, "..............................................................................");
fprintln(fpout6, "alpha0");

fprintln(fpout6, "%16.2f", "%c",{"LI(90%)", "TC(90%)","LS(90%)", "Comp(90%)"},"%r",{"Naive","RC", "MVa","MPVa"},
(medLI90nav[0]~medTC90nav[0]~medLS90nav[0]~medComp90nav[0])|(medLI90rc[0]~medTC90rc[0]~medLS90rc[0]~medComp90rc[0])|
(medLI90a[0]~medTC90a[0]~medLS90a[0]~medComp90a[0])|(medLI90p[0]~medTC90p[0]~medLS90p[0]~medComp90p[0]));
fprintln(fpout6, "..............................................................................");
fprintln(fpout6, "alpha1");

fprintln(fpout6, "%16.2f", "%c",{"LI(90%)", "TC(90%)","LS(90%)", "Comp(90%)"},"%r",{"Naive","RC", "MVa","MPVa"},
(medLI90nav[1]~medTC90nav[1]~medLS90nav[1]~medComp90nav[1])|(medLI90rc[1]~medTC90rc[1]~medLS90rc[1]~medComp90rc[1])|
(medLI90a[1]~medTC90a[1]~medLS90a[1]~medComp90a[1])|(medLI90p[1]~medTC90p[1]~medLS90p[1]~medComp90p[1]));
fprintln(fpout6, "..............................................................................");
fprintln(fpout6, "beta1");

fprintln(fpout6, "%16.2f", "%c",{"LI(90%)", "TC(90%)","LS(90%)", "Comp(90%)"},"%r",{"Naive","RC", "MVa","MPVa"},
(medLI90nav[2]~medTC90nav[2]~medLS90nav[2]~medComp90nav[2])|(medLI90rc[2]~medTC90rc[2]~medLS90rc[2]~medComp90rc[2])|
(medLI90a[2]~medTC90a[2]~medLS90a[2]~medComp90a[2])|(medLI90p[2]~medTC90p[2]~medLS90p[2]~medComp90p[2]));
fprintln(fpout6, "..............................................................................");
fprintln(fpout6, "gama0");

fprintln(fpout6, "%16.2f", "%c",{"LI(90%)", "TC(90%)","LS(90%)", "Comp(90%)"},"%r",{"Naive","RC", "MVa","MPVa"},
(medLI90nav[3]~medTC90nav[3]~medLS90nav[3]~medComp90nav[3])|(medLI90rc[3]~medTC90rc[3]~medLS90rc[3]~medComp90rc[3])|
(medLI90a[3]~medTC90a[3]~medLS90a[3]~medComp90a[3])|(medLI90p[3]~medTC90p[3]~medLS90p[3]~medComp90p[3]));
fprintln(fpout6, "..............................................................................");


fprintln(fpout6, "\n\t|-------------  95% CONFIDENCE INTERVAL ---------------| ");
fprintln(fpout6, "..............................................................................");

fprintln(fpout6, "..............................................................................");
fprintln(fpout6, "alpha0");

fprintln(fpout6, "%16.2f", "%c",{"LI(95%)", "TC(95%)","LS(95%)", "Comp(95%)"},"%r",{"Naive","RC", "MVa","MPVa"},
(medLI95nav[0]~medTC95nav[0]~medLS95nav[0]~medComp95nav[0])|(medLI95rc[0]~medTC95rc[0]~medLS95rc[0]~medComp95rc[0])|
(medLI95a[0]~medTC95a[0]~medLS95a[0]~medComp95a[0])|(medLI95p[0]~medTC95p[0]~medLS95p[0]~medComp95p[0]));
fprintln(fpout6, "..............................................................................");
fprintln(fpout6, "alpha1");

fprintln(fpout6, "%16.2f", "%c",{"LI(95%)", "TC(95%)","LS(95%)", "Comp(95%)"},"%r",{"Naive","RC", "MVa","MPVa"},
(medLI95nav[1]~medTC95nav[1]~medLS95nav[1]~medComp95nav[1])|(medLI95rc[1]~medTC95rc[1]~medLS95rc[1]~medComp95rc[1])|
(medLI95a[1]~medTC95a[1]~medLS95a[1]~medComp95a[1])|(medLI95p[1]~medTC95p[1]~medLS95p[1]~medComp95p[1]));
fprintln(fpout6, "..............................................................................");
fprintln(fpout6, "beta1");

fprintln(fpout6, "%16.2f", "%c",{"LI(95%)", "TC(95%)","LS(95%)", "Comp(95%)"},"%r",{"Naive","RC", "MVa","MPVa"},
(medLI95nav[2]~medTC95nav[2]~medLS95nav[2]~medComp95nav[2])|(medLI95rc[2]~medTC95rc[2]~medLS95rc[2]~medComp95rc[2])|
(medLI95a[2]~medTC95a[2]~medLS95a[2]~medComp95a[2])|(medLI95p[2]~medTC95p[2]~medLS95p[2]~medComp95p[2]));
fprintln(fpout6, "..............................................................................");
fprintln(fpout6, "gama0");

fprintln(fpout6, "%16.2f", "%c",{"LI(95%)", "TC(95%)","LS(95%)", "Comp(95%)"},"%r",{"Naive","RC", "MVa","MPVa"},
(medLI95nav[3]~medTC95nav[3]~medLS95nav[3]~medComp95nav[3])|(medLI95rc[3]~medTC95rc[3]~medLS95rc[3]~medComp95rc[3])|
(medLI95a[3]~medTC95a[3]~medLS95a[3]~medComp95a[3])|(medLI95p[3]~medTC95p[3]~medLS95p[3]~medComp95p[3]));
fprintln(fpout6, "..............................................................................");


fprintln(fpout6, "\n\t|------------- 99% CONFIDENCE INTERVAL ---------------| ");
fprintln(fpout6, "..............................................................................");

fprintln(fpout6, "..............................................................................");
fprintln(fpout6, "alpha0");

fprintln(fpout6, "%16.2f", "%c",{"LI(99%)", "TC(99%)","LS(99%)", "Comp(99%)"},"%r",{"Naive","RC", "MVa","MPVa"},
(medLI99nav[0]~medTC99nav[0]~medLS99nav[0]~medComp99nav[0])|(medLI99rc[0]~medTC99rc[0]~medLS99rc[0]~medComp99rc[0])|
(medLI99a[0]~medTC99a[0]~medLS99a[0]~medComp99a[0])|(medLI99p[0]~medTC99p[0]~medLS99p[0]~medComp99p[0]));
fprintln(fpout6, "..............................................................................");
fprintln(fpout6, "alpha1");

fprintln(fpout6, "%16.2f", "%c",{"LI(99%)", "TC(99%)","LS(99%)", "Comp(99%)"},"%r",{"Naive","RC", "MVa","MPVa"},
(medLI99nav[1]~medTC99nav[1]~medLS99nav[1]~medComp99nav[1])|(medLI99rc[1]~medTC99rc[1]~medLS99rc[1]~medComp99rc[1])|
(medLI99a[1]~medTC99a[1]~medLS99a[1]~medComp99a[1])|(medLI99p[1]~medTC99p[1]~medLS99p[1]~medComp99p[1]));
fprintln(fpout6, "..............................................................................");
fprintln(fpout6, "beta1");

fprintln(fpout6, "%16.2f", "%c",{"LI(99%)", "TC(99%)","LS(99%)", "Comp(99%)"},"%r",{"Naive","RC", "MVa","MPVa"},
(medLI99nav[2]~medTC99nav[2]~medLS99nav[2]~medComp99nav[2])|(medLI99rc[2]~medTC99rc[2]~medLS99rc[2]~medComp99rc[2])|
(medLI99a[2]~medTC99a[2]~medLS99a[2]~medComp99a[2])|(medLI99p[2]~medTC99p[2]~medLS99p[2]~medComp99p[2]));
fprintln(fpout6, "..............................................................................");
fprintln(fpout6, "gama0");

fprintln(fpout6, "%16.2f", "%c",{"LI(99%)", "TC(99%)","LS(99%)", "Comp(99%)"},"%r",{"Naive","RC", "MVa","MPVa"},
(medLI99nav[3]~medTC99nav[3]~medLS99nav[3]~medComp99nav[3])|(medLI99rc[3]~medTC99rc[3]~medLS99rc[3]~medComp99rc[3])|
(medLI99a[3]~medTC99a[3]~medLS99a[3]~medComp99a[3])|(medLI99p[3]~medTC99p[3]~medLS99p[3]~medComp99p[3]));
fprintln(fpout6, "..............................................................................");


fprintln(fpout6, "..............................................................................");
fprintln(fpout6, "Number of Monte Carlo replicas: ",cont);
fprintln(fpout6, "..............................................................................");
fprintln(fpout6, "\nNumber of convergence MC: ", repetir);
fprintln(fpout6, "..............................................................................");
fprintln(fpout6, "\nMC convergence failures: ", cfailure);
fprintln(fpout6, "..............................................................................");
fprintln(fpout6, "\nvpNL failures: ", cfailurevpNL);
fprintln(fpout6, "..............................................................................");


fprintln(fpout7, "%12.4f", "%c",{"Naive","RC","Vero", "Pseudo"},"%r",{"alpha0","alpha1","beta1","gama0"},
viesnav[0:3]'~viesrc[0:3]'~viesa[0:3]'~viesp[0:3]');


fprintln(fpout8, "%12.4f", "%c",{"Naive","RC","Vero", "Pseudo"},"%r",{"alpha0","alpha1","beta1","gama0"},
reqmnav[0:3]'~reqmrc[0:3]'~reqma[0:3]'~reqmp[0:3]');


  


 

} // end sample size


 /* Date, Time and Execution Time */											 /* Date, Time and Execution Time */
       print("\nDATE: ", date());												         fprint(fpout2, "\nDATE: ", date());
       print("\nTIME: ", time(), "\n");											         fprint(fpout2,"\nTIME: ", time(), "\n");
       print("\nTOTAL EXECUTION TIME: ", timespan(dExecTime));					         fprint(fpout2,"\nTOTAL EXECUTION TIME: ", timespan(dExecTime));
       print("\n");																         fprint(fpout2,"\n");

 /* Date, Time and Execution Time */											 /* Date, Time and Execution Time */
       fprint(fpout3, "\nDATE: ", date());											     fprint(fpout4, "\nDATE: ", date());
       fprint(fpout3, "\nTIME: ", time(), "\n");										 fprint(fpout4,"\nTIME: ", time(), "\n");
       fprint(fpout3, "\nTOTAL EXECUTION TIME: ", timespan(dExecTime));					 fprint(fpout4,"\nTOTAL EXECUTION TIME: ", timespan(dExecTime));
       fprint(fpout3, "\n");										                     fprint(fpout4,"\n");

 /* Date, Time and Execution Time */											 /* Date, Time and Execution Time */
       fprint(fpout9, "\nDATE: ", date());											     fprint(fpout10, "\nDATE: ", date());
       fprint(fpout9, "\nTIME: ", time(), "\n");										 fprint(fpout10,"\nTIME: ", time(), "\n");
       fprint(fpout9, "\nTOTAL EXECUTION TIME: ", timespan(dExecTime));					 fprint(fpout10,"\nTOTAL EXECUTION TIME: ", timespan(dExecTime));
       fprint(fpout9, "\n");										                     fprint(fpout10,"\n");


  /* Date, Time and Execution Time */											 /* Date, Time and Execution Time */
       fprint(fpout11, "\nDATE: ", date());											     fprint(fpout12, "\nDATE: ", date());
       fprint(fpout11, "\nTIME: ", time(), "\n");										 fprint(fpout12,"\nTIME: ", time(), "\n");
       fprint(fpout11, "\nTOTAL EXECUTION TIME: ", timespan(dExecTime));				 fprint(fpout12,"\nTOTAL EXECUTION TIME: ", timespan(dExecTime));
       fprint(fpout11, "\n");										                     fprint(fpout12,"\n");

  /* Date, Time and Execution Time */											 /* Date, Time and Execution Time */
       fprint(fpout13, "\nDATE: ", date());											     fprint(fpout14, "\nDATE: ", date());
       fprint(fpout13, "\nTIME: ", time(), "\n");										 fprint(fpout14,"\nTIME: ", time(), "\n");
       fprint(fpout13, "\nTOTAL EXECUTION TIME: ", timespan(dExecTime));			     fprint(fpout14,"\nTOTAL EXECUTION TIME: ", timespan(dExecTime));
       fprint(fpout13, "\n");										                     fprint(fpout14,"\n");
	   
	   
}

  
